# Supplementary material for: A screen for MeCP2-TBL1 interaction inhibitors using a luminescence-based assay
Source: Sci Rep. 2023 Mar 8;13:3868. doi: 10.1038/s41598-023-29915-z (PMC9995496; doi:10.1038/s41598-023-29915-z)
Supplement: Supplementary file 2 — Supplementary Table S1. [file 41598_2023_29915_MOESM2_ESM.xlsx]

## Sheet: Sargen output Asinex library
Object Id	Batch Ref.	Plate Id	Well Reference	Inhibition percent
BDF_25272769	1	090-Asi-P01	A003	7.95253
BDH_33629130	1	090-Asi-P01	A004	-2.07222
BDH_33522132	1	090-Asi-P01	A005	1.54454
BDH_33903570	1	090-Asi-P01	A006	3.52281
BDC_22440387	1	090-Asi-P01	A007	0.849881
BDE_26723608	1	090-Asi-P01	A008	40.8281
BDD_21851905	1	090-Asi-P01	A009	2.30212
BDG_33503016	1	090-Asi-P01	A010	3.60839
BDF_24535247	1	090-Asi-P01	A011	6.57579
BDH_33617681	1	090-Asi-P01	A012	1.464
BDE_23425118	1	090-Asi-P01	A013	-0.408561
BDH_33630828	1	090-Asi-P01	A014	-0.416112
BDF_24563441	1	090-Asi-P01	A015	4.06646
BDH_32336950	1	090-Asi-P01	A016	6.01201
BDE_33630026	1	090-Asi-P01	A017	0.26093
BDE_33513704	1	090-Asi-P01	A018	18.6946
BDG_33504652	1	090-Asi-P01	A019	0.849881
BDH_32299617	1	090-Asi-P01	A020	2.15866
BDF_26216758	1	090-Asi-P01	A021	8.37788
BDH_33521390	1	090-Asi-P01	A022	0.371673
BDG_33503028	1	090-Asi-P01	B003	1.69807
BDG_33628725	1	090-Asi-P01	B004	9.41484
BDD_21879577	1	090-Asi-P01	B005	4.72588
BDE_25857500	1	090-Asi-P01	B006	-3.25516
BDE_33508354	1	090-Asi-P01	B007	10.8847
BDH_33628597	1	090-Asi-P01	B008	2.35498
BDH_33522145	1	090-Asi-P01	B009	0.170322
BDH_33618460	1	090-Asi-P01	B010	1.42625
BDE_30687637	1	090-Asi-P01	B011	-2.12004
BDH_33696510	1	090-Asi-P01	B012	0.0117586
BDH_33516563	1	090-Asi-P01	B013	4.73847
BDG_34121335	1	090-Asi-P01	B014	5.42558
BDH_33521693	1	090-Asi-P01	B015	0.968174
BDG_33900148	1	090-Asi-P01	B016	0.72907
BDH_33622250	1	090-Asi-P01	B017	-0.192109
BDG_34049608	1	090-Asi-P01	B018	-0.680384
BDH_32374892	1	090-Asi-P01	B019	-1.58646
BDG_34130380	1	090-Asi-P01	B020	0.887634
BDG_33628681	1	090-Asi-P01	B021	-1.67204
BDG_34133919	1	090-Asi-P01	B022	1.73079
BDD_23747315	1	090-Asi-P01	C003	-2.188
BDE_26160293	1	090-Asi-P01	C004	-0.808746
BDC_23414979	1	090-Asi-P01	C005	-4.3651
BDF_26909339	1	090-Asi-P01	C006	-3.75602
BDG_23917789	1	090-Asi-P01	C007	-3.95485
BDD_21864396	1	090-Asi-P01	C008	-2.43717
BDC_26811617	1	090-Asi-P01	C009	-3.02109
BDD_23570836	1	090-Asi-P01	C010	1.23245
BDE_24748773	1	090-Asi-P01	C011	-0.380875
BDH_33627009	1	090-Asi-P01	C012	-4.46829
BDD_23848427	1	090-Asi-P01	C013	-4.61427
BDH_32373118	1	090-Asi-P01	C014	-3.90703
BDC_23170699	1	090-Asi-P01	C015	-3.59997
BDH_32360998	1	090-Asi-P01	C016	-2.76185
BDD_27852665	1	090-Asi-P01	C017	-2.93803
BDG_33507770	1	090-Asi-P01	C018	-1.86835
BDG_33629701	1	090-Asi-P01	C019	-3.81894
BDH_34053206	1	090-Asi-P01	C020	-1.3826
BDC_24037519	1	090-Asi-P01	C021	-1.2794
BDG_33900656	1	090-Asi-P01	C022	-0.964792
BDG_34023292	1	090-Asi-P01	D003	2.5664
BDH_33625783	1	090-Asi-P01	D004	2.76775
BDG_33506473	1	090-Asi-P01	D005	10.2278
BDD_30366487	1	090-Asi-P01	D006	3.82484
BDE_33507934	1	090-Asi-P01	D007	0.791993
BDH_33626259	1	090-Asi-P01	D008	1.87174
BDE_33514734	1	090-Asi-P01	D009	-0.333055
BDH_33625995	1	090-Asi-P01	D010	-1.85325
BDG_34017951	1	090-Asi-P01	D011	-1.62673
BDG_33694755	1	090-Asi-P01	D012	2.00513
BDG_33391544	1	090-Asi-P01	D013	7.05148
BDI_34061115	1	090-Asi-P01	D014	4.93227
BDG_27570843	1	090-Asi-P01	D015	0.774374
BDG_33958723	1	090-Asi-P01	D016	5.53632
BDH_33615965	1	090-Asi-P01	D017	0.089782
BDG_34049591	1	090-Asi-P01	D018	-2.62845
BDH_33616273	1	090-Asi-P01	D019	-2.2031
BDG_34062401	1	090-Asi-P01	D020	-1.72237
BDH_33629575	1	090-Asi-P01	D021	-1.81047
BDG_34023217	1	090-Asi-P01	D022	2.19893
BDG_33507497	1	090-Asi-P01	E003	4.76615
BDE_25215150	1	090-Asi-P01	E004	-0.765959
BDE_24738381	1	090-Asi-P01	E005	-0.994995
BDH_33631954	1	090-Asi-P01	E006	-1.64687
BDF_25246106	1	090-Asi-P01	E007	4.05891
BDH_33519327	1	090-Asi-P01	E008	-1.98916
BDD_21847933	1	090-Asi-P01	E009	1.68045
BDE_33511136	1	090-Asi-P01	E010	-2.0093
BDF_24025276	1	090-Asi-P01	E011	-4.2896
BDF_27578760	1	090-Asi-P01	E012	0.588125
BDH_33521386	1	090-Asi-P01	E013	-2.61083
BDH_32364491	1	090-Asi-P01	E014	-1.7853
BDC_22461702	1	090-Asi-P01	E015	-2.13011
BDH_32354458	1	090-Asi-P01	E016	1.54202
BDE_33631892	1	090-Asi-P01	E017	4.13441
BDH_33958782	1	090-Asi-P01	E018	7.79396
BDE_26587466	1	090-Asi-P01	E019	-1.8457
BDH_32366963	1	090-Asi-P01	E020	1.59488
BDF_26110879	1	090-Asi-P01	E021	-3.13183
BDD_21872283	1	090-Asi-P01	E022	-1.26682
BDG_33503207	1	090-Asi-P01	F003	2.87849
BDH_33628122	1	090-Asi-P01	F004	1.89439
BDG_33504740	1	090-Asi-P01	F005	10.7941
BDH_33628646	1	090-Asi-P01	F006	0.104883
BDD_23570835	1	090-Asi-P01	F007	5.88868
BDH_33621286	1	090-Asi-P01	F008	2.1939
BDF_23111075	1	090-Asi-P01	F009	0.912803
BDH_33625816	1	090-Asi-P01	F010	0.562956
BDH_33521684	1	090-Asi-P01	F011	-0.260065
BDG_33691868	1	090-Asi-P01	F012	2.31974
BDG_33899827	1	090-Asi-P01	F013	2.69979
BDG_33691662	1	090-Asi-P01	F014	-1.25927
BDH_33617993	1	090-Asi-P01	F015	1.14939
BDH_33957239	1	090-Asi-P01	F016	4.82656
BDH_33619991	1	090-Asi-P01	F017	-0.189592
BDG_34135462	1	090-Asi-P01	F018	-0.645148
BDH_34033679	1	090-Asi-P01	F019	6.78973
BDG_51126029	1	090-Asi-P01	F020	-2.47241
BDH_33624459	1	090-Asi-P01	F021	-1.07554
BDG_34039762	1	090-Asi-P01	F022	-2.40193
BDD_21852548	1	090-Asi-P01	G003	-2.82729
BDH_33629495	1	090-Asi-P01	G004	-0.385909
BDE_33514471	1	090-Asi-P01	G005	-1.40273
BDH_33632714	1	090-Asi-P01	G006	-3.51943
BDC_22455743	1	090-Asi-P01	G007	-1.81047
BDH_33626570	1	090-Asi-P01	G008	-3.54963
BDH_32374846	1	090-Asi-P01	G009	-13.3051
BDF_25914144	1	090-Asi-P01	G010	2.95651
BDE_23431329	1	090-Asi-P01	G011	-2.47744
BDH_33631266	1	090-Asi-P01	G012	-1.89352
BDC_23190776	1	090-Asi-P01	G013	-1.94386
BDH_32372468	1	090-Asi-P01	G014	-0.577192
BDE_23459438	1	090-Asi-P01	G015	-3.74847
BDH_32363926	1	090-Asi-P01	G016	1.45897
BDF_25251125	1	090-Asi-P01	G017	-1.97658
BDD_21851907	1	090-Asi-P01	G018	-1.12587
BDG_23930473	1	090-Asi-P01	G019	6.28383
BDH_34032183	1	090-Asi-P01	G020	9.12539
BDD_24015180	1	090-Asi-P01	G021	-2.45982
BDD_21886831	1	090-Asi-P01	G022	-2.52274
BDG_34023313	1	090-Asi-P01	H003	-1.29954
BDH_33630330	1	090-Asi-P01	H004	-0.000825852
BDG_33692190	1	090-Asi-P01	H005	-1.49837
BDH_33611042	1	090-Asi-P01	H006	2.32226
BDH_34021139	1	090-Asi-P01	H007	1.33061
BDE_33628881	1	090-Asi-P01	H008	1.44135
BDH_33521351	1	090-Asi-P01	H009	-0.0939506
BDG_33695504	1	090-Asi-P01	H010	0.970691
BDG_33503015	1	090-Asi-P01	H011	-1.58646
BDG_33690555	1	090-Asi-P01	H012	-0.506719
BDH_33903568	1	090-Asi-P01	H013	3.00433
BDG_33900472	1	090-Asi-P01	H014	10.0113
BDG_34133313	1	090-Asi-P01	H015	-2.81722
BDG_33905586	1	090-Asi-P01	H016	-0.134221
BDH_33624491	1	090-Asi-P01	H017	-2.5605
BDG_34135452	1	090-Asi-P01	H018	-0.70052
BDH_33624824	1	090-Asi-P01	H019	-0.826364
BDG_34129039	1	090-Asi-P01	H020	-1.8457
BDH_33629988	1	090-Asi-P01	H021	1.13681
BDG_51125744	1	090-Asi-P01	H022	7.08924
BDC_20667788	1	090-Asi-P01	I003	-1.31212
BDE_27576245	1	090-Asi-P01	I004	-0.637597
BDE_33513655	1	090-Asi-P01	I005	-11.1758
BDC_23206500	1	090-Asi-P01	I006	-0.992478
BDD_26852223	1	090-Asi-P01	I007	0.937972
BDH_34035644	1	090-Asi-P01	I008	1.75596
BDF_23076577	1	090-Asi-P01	I009	2.56136
BDH_33612322	1	090-Asi-P01	I010	-0.275166
BDE_23639338	1	090-Asi-P01	I011	-1.67959
BDH_33610928	1	090-Asi-P01	I012	1.25007
BDH_33522160	1	090-Asi-P01	I013	-3.15196
BDH_32370261	1	090-Asi-P01	I014	-1.16614
BDH_32330429	1	090-Asi-P01	I015	-1.38511
BDF_24508607	1	090-Asi-P01	I016	-1.34484
BDE_25372834	1	090-Asi-P01	I017	-4.00015
BDH_32353019	1	090-Asi-P01	I018	1.21231
BDF_24540183	1	090-Asi-P01	I019	0.114951
BDG_33900234	1	090-Asi-P01	I020	-1.24165
BDE_24687458	1	090-Asi-P01	I021	-1.66197
BDD_23570797	1	090-Asi-P01	I022	11.529
BDG_33899539	1	090-Asi-P01	J003	0.165288
BDH_33627819	1	090-Asi-P01	J004	6.73184
BDF_23076638	1	090-Asi-P01	J005	1.75848
BDH_33616274	1	090-Asi-P01	J006	1.03865
BDE_33507923	1	090-Asi-P01	J007	3.33153
BDH_32372082	1	090-Asi-P01	J008	0.769341
BDE_33509516	1	090-Asi-P01	J009	6.24105
BDG_33692107	1	090-Asi-P01	J010	-1.44803
BDE_33509056	1	090-Asi-P01	J011	0.303717
BDI_34058033	1	090-Asi-P01	J012	-0.0863999
BDH_33629194	1	090-Asi-P01	J013	-0.446314
BDH_33665894	1	090-Asi-P01	J014	2.60415
BDE_25218937	1	090-Asi-P01	J015	0.555405
BDG_34039634	1	090-Asi-P01	J016	6.47763
BDH_33622879	1	090-Asi-P01	J017	0.948039
BDG_34049574	1	090-Asi-P01	J018	0.877567
BDD_27845123	1	090-Asi-P01	J019	-0.486584
BDH_34122945	1	090-Asi-P01	J020	-0.018444
BDH_24639981	1	090-Asi-P01	J021	-1.65945
BDG_34127624	1	090-Asi-P01	J022	0.885117
BDF_20367643	1	090-Asi-P01	K003	18.1056
BDB_26414870	1	090-Asi-P01	K004	4.99267
BDF_24693170	1	090-Asi-P01	K005	-2.17793
BDC_26910612	1	090-Asi-P01	K006	-1.80291
BDC_22465961	1	090-Asi-P01	K007	0.900219
BDH_33521315	1	090-Asi-P01	K008	0.210592
BDE_26728718	1	090-Asi-P01	K009	20.4992
BDH_33625590	1	090-Asi-P01	K010	-2.48499
BDH_33522155	1	090-Asi-P01	K011	-4.47333
BDH_33626152	1	090-Asi-P01	K012	-3.71826
BDD_24083810	1	090-Asi-P01	K013	-2.04454
BDH_32370608	1	090-Asi-P01	K014	1.16701
BDE_24723072	1	090-Asi-P01	K015	-0.219795
BDG_33503416	1	090-Asi-P01	K016	14.7582
BDD_27845058	1	090-Asi-P01	K017	10.5902
BDD_23570819	1	090-Asi-P01	K018	11.5995
BDB_26418474	1	090-Asi-P01	K019	-3.13183
BDE_33513542	1	090-Asi-P01	K020	4.12938
BDE_24032523	1	090-Asi-P01	K021	-2.24589
BDG_33900230	1	090-Asi-P01	K022	-2.85246
BDG_33505297	1	090-Asi-P01	L003	-0.836431
BDD_27856210	1	090-Asi-P01	L004	9.9912
BDG_33391690	1	090-Asi-P01	L005	4.09666
BDE_33630928	1	090-Asi-P01	L006	2.73754
BDH_34135515	1	090-Asi-P01	L007	2.02527
BDH_33617406	1	090-Asi-P01	L008	1.95228
BDH_33521663	1	090-Asi-P01	L009	-0.234896
BDG_33691143	1	090-Asi-P01	L010	-0.322987
BDE_33513466	1	090-Asi-P01	L011	6.68402
BDE_33754981	1	090-Asi-P01	L012	0.346504
BDE_27755327	1	090-Asi-P01	L013	-1.67959
BDH_33775476	1	090-Asi-P01	L014	1.29034
BDG_34134010	1	090-Asi-P01	L015	2.78033
BDH_34036095	1	090-Asi-P01	L016	1.44387
BDH_33623525	1	090-Asi-P01	L017	-0.0989843
BDG_34127883	1	090-Asi-P01	L018	2.52864
BDG_33628430	1	090-Asi-P01	L019	-0.516787
BDG_34134082	1	090-Asi-P01	L020	3.72165
BDF_24020930	1	090-Asi-P01	L021	-0.43373
BDH_32374590	1	090-Asi-P01	L022	0.399359
BDF_25244494	1	090-Asi-P01	M003	-1.25927
BDF_25942509	1	090-Asi-P01	M004	-1.60408
BDF_25246163	1	090-Asi-P01	M005	-0.406044
BDF_25939482	1	090-Asi-P01	M006	0.676216
BDF_34027417	1	090-Asi-P01	M007	6.47008
BDD_25351185	1	090-Asi-P01	M008	3.55301
BDG_33505340	1	090-Asi-P01	M009	-2.6058
BDH_33629102	1	090-Asi-P01	M010	-1.24165
BDH_33521295	1	090-Asi-P01	M011	-3.44392
BDH_33624736	1	090-Asi-P01	M012	-2.24589
BDD_24083754	1	090-Asi-P01	M013	-2.41452
BDH_32364189	1	090-Asi-P01	M014	-0.987444
BDE_24470675	1	090-Asi-P01	M015	-2.86756
BDE_33513539	1	090-Asi-P01	M016	-1.92373
BDD_26909786	1	090-Asi-P01	M017	-3.87431
BDH_32367285	1	090-Asi-P01	M018	-0.19966
BDE_25403133	1	090-Asi-P01	M019	-4.16123
BDG_33516371	1	090-Asi-P01	M020	0.452213
BDE_26594959	1	090-Asi-P01	M021	1.13177
BDD_21881144	1	090-Asi-P01	M022	-1.6217
BDH_33521764	1	090-Asi-P01	N003	0.731587
BDH_32342018	1	090-Asi-P01	N004	0.0646131
BDG_33503003	1	090-Asi-P01	N005	1.1066
BDH_24639961	1	090-Asi-P01	N006	0.804577
BDH_33522161	1	090-Asi-P01	N007	6.35179
BDH_32364726	1	090-Asi-P01	N008	2.70482
BDH_33521422	1	090-Asi-P01	N009	-0.874185
BDH_33701964	1	090-Asi-P01	N010	-0.889286
BDG_34039627	1	090-Asi-P01	N011	29.5247
BDG_33698145	1	090-Asi-P01	N012	0.643496
BDE_33513329	1	090-Asi-P01	N013	21.2845
BDG_34023390	1	090-Asi-P01	N014	4.1772
BDH_33616134	1	090-Asi-P01	N015	1.13932
BDG_34129529	1	090-Asi-P01	N016	0.0721638
BDH_33612186	1	090-Asi-P01	N017	-0.335571
BDG_34130326	1	090-Asi-P01	N018	14.8714
BDH_23939357	1	090-Asi-P01	N019	-2.188
BDG_34124311	1	090-Asi-P01	N020	-2.49254
BDH_33616434	1	090-Asi-P01	N021	6.89544
BDH_32370430	1	090-Asi-P01	N022	0.613294
BDG_33507479	1	090-Asi-P01	O003	-0.859083
BDE_26725534	1	090-Asi-P01	O004	34.2187
BDF_25249064	1	090-Asi-P01	O005	6.97094
BDF_26219393	1	090-Asi-P01	O006	-0.803712
BDC_22752327	1	090-Asi-P01	O007	-0.645148
BDD_20406167	1	090-Asi-P01	O008	4.81649
BDF_24024375	1	090-Asi-P01	O009	-2.07725
BDH_33628839	1	090-Asi-P01	O010	-0.760925
BDE_33507930	1	090-Asi-P01	O011	-1.97155
BDH_33626569	1	090-Asi-P01	O012	-0.217278
BDF_24562970	1	090-Asi-P01	O013	0.109917
BDH_32295686	1	090-Asi-P01	O014	0.746689
BDE_33632358	1	090-Asi-P01	O015	2.27947
BDG_33504530	1	090-Asi-P01	O016	8.58175
BDE_33629278	1	090-Asi-P01	O017	-2.16283
BDG_34020347	1	090-Asi-P01	O018	1.88684
BDE_26824546	1	090-Asi-P01	O019	18.2969
BDE_33514740	1	090-Asi-P01	O020	1.70562
BDD_25671481	1	090-Asi-P01	O021	3.48254
BDF_30280717	1	090-Asi-P01	O022	-0.373325
BDG_33504765	1	090-Asi-P01	P003	12.8554
BDH_33616216	1	090-Asi-P01	P004	6.38451
BDD_24116226	1	090-Asi-P01	P005	8.21932
BDH_33625782	1	090-Asi-P01	P006	10.9099
BDE_33513119	1	090-Asi-P01	P007	5.94657
BDH_32356013	1	090-Asi-P01	P008	10.2706
BDD_24116228	1	090-Asi-P01	P009	6.73939
BDH_33701979	1	090-Asi-P01	P010	4.94485
BDG_33905235	1	090-Asi-P01	P011	4.77874
BDG_33904603	1	090-Asi-P01	P012	9.91066
BDD_27755359	1	090-Asi-P01	P013	6.69157
BDG_33900272	1	090-Asi-P01	P014	6.41974
BDH_33618123	1	090-Asi-P01	P015	7.56493
BDG_34129513	1	090-Asi-P01	P016	5.43816
BDH_33618124	1	090-Asi-P01	P017	4.88696
BDH_34133896	1	090-Asi-P01	P018	6.91054
BDH_33630910	1	090-Asi-P01	P019	7.42398
BDG_34123492	1	090-Asi-P01	P020	4.147
BDG_33900204	1	090-Asi-P01	P021	4.68561
BDH_32360064	1	090-Asi-P01	P022	8.15388
BDH_32355637	1	090-Asi-P02	A003	11.1399
BDH_33731677	1	090-Asi-P02	A004	-0.0785983
BDH_32355116	1	090-Asi-P02	A005	8.29681
BDE_33511387	1	090-Asi-P02	A006	4.6086
BDH_32358106	1	090-Asi-P02	A007	0.420899
BDE_33514165	1	090-Asi-P02	A008	9.80035
BDH_32306274	1	090-Asi-P02	A009	1.56369
BDG_33626169	1	090-Asi-P02	A010	3.83665
BDH_31961423	1	090-Asi-P02	A011	2.97389
BDE_33627878	1	090-Asi-P02	A012	0.118173
BDH_32338420	1	090-Asi-P02	A013	3.74836
BDG_33739514	1	090-Asi-P02	A014	0.307377
BDD_27924033	1	090-Asi-P02	A015	11.3417
BDH_32359557	1	090-Asi-P02	A016	2.73927
BDE_25650039	1	090-Asi-P02	A017	3.10002
BDH_33521394	1	090-Asi-P02	A018	0.236741
BDF_26219772	1	090-Asi-P02	A019	3.07984
BDC_23169187	1	090-Asi-P02	A020	1.78569
BDF_27574784	1	090-Asi-P02	A021	32.2727
BDC_32230426	1	090-Asi-P02	A022	0.186287
BDH_32353622	1	090-Asi-P02	B003	2.11112
BDH_33626075	1	090-Asi-P02	B004	0.267014
BDH_32355894	1	090-Asi-P02	B005	5.61769
BDD_26206424	1	090-Asi-P02	B006	2.36591
BDH_32331556	1	090-Asi-P02	B007	5.1964
BDG_23960040	1	090-Asi-P02	B008	1.85885
BDH_32365364	1	090-Asi-P02	B009	4.11668
BDH_33618117	1	090-Asi-P02	B010	4.04352
BDH_27218528	1	090-Asi-P02	B011	3.53393
BDH_33631528	1	090-Asi-P02	B012	2.56016
BDH_32361850	1	090-Asi-P02	B013	4.66158
BDH_33626360	1	090-Asi-P02	B014	0.203946
BDH_33517008	1	090-Asi-P02	B015	-0.880821
BDH_33615642	1	090-Asi-P02	B016	0.168628
BDG_33391350	1	090-Asi-P02	B017	-0.197166
BDD_29746518	1	090-Asi-P02	B018	0.0349238
BDE_33513613	1	090-Asi-P02	B019	18.1556
BDH_33627369	1	090-Asi-P02	B020	1.38962
BDE_33513118	1	090-Asi-P02	B021	1.48801
BDH_32368986	1	090-Asi-P02	B022	1.9421
BDH_32362557	1	090-Asi-P02	C003	3.42797
BDG_33741109	1	090-Asi-P02	C004	-2.39193
BDH_32368328	1	090-Asi-P02	C005	-1.52411
BDE_33511644	1	090-Asi-P02	C006	3.7534
BDH_32361853	1	090-Asi-P02	C007	-2.53572
BDE_33513283	1	090-Asi-P02	C008	5.98348
BDH_32366009	1	090-Asi-P02	C009	-5.93634
BDE_33629903	1	090-Asi-P02	C010	-3.25217
BDH_32374246	1	090-Asi-P02	C011	-4.08467
BDE_33628015	1	090-Asi-P02	C012	-2.14218
BDH_32356611	1	090-Asi-P02	C013	3.19841
BDG_33739062	1	090-Asi-P02	C014	-2.31625
BDC_27855593	1	090-Asi-P02	C015	0.650466
BDH_32375031	1	090-Asi-P02	C016	-4.50344
BDE_25660723	1	090-Asi-P02	C017	0.521808
BDH_32374381	1	090-Asi-P02	C018	-4.32433
BDE_24033134	1	090-Asi-P02	C019	-4.16792
BDH_32359710	1	090-Asi-P02	C020	-1.22391
BDF_24145866	1	090-Asi-P02	C021	-2.00091
BDH_33617130	1	090-Asi-P02	C022	-2.2557
BDH_32359876	1	090-Asi-P02	D003	3.25391
BDB_26410269	1	090-Asi-P02	D004	-0.724413
BDH_32360843	1	090-Asi-P02	D005	2.53998
BDH_33623049	1	090-Asi-P02	D006	-0.996866
BDH_32362596	1	090-Asi-P02	D007	2.043
BDD_25681898	1	090-Asi-P02	D008	3.23877
BDH_32340865	1	090-Asi-P02	D009	0.322513
BDH_33625232	1	090-Asi-P02	D010	-2.69213
BDH_32346949	1	090-Asi-P02	D011	-4.44794
BDH_33628747	1	090-Asi-P02	D012	-0.701709
BDH_32369389	1	090-Asi-P02	D013	-2.24056
BDH_33617989	1	090-Asi-P02	D014	1.6646
BDH_32357088	1	090-Asi-P02	D015	0.882556
BDH_33616100	1	090-Asi-P02	D016	-2.04379
BDH_33521296	1	090-Asi-P02	D017	-4.73553
BDD_26868519	1	090-Asi-P02	D018	4.40174
BDE_33514811	1	090-Asi-P02	D019	6.82859
BDE_33631253	1	090-Asi-P02	D020	-0.868208
BDE_30687667	1	090-Asi-P02	D021	-2.37931
BDE_33629993	1	090-Asi-P02	D022	-2.91413
BDH_27218333	1	090-Asi-P02	E003	1.43251
BDG_33953342	1	090-Asi-P02	E004	2.11364
BDH_32361062	1	090-Asi-P02	E005	-0.323302
BDH_33521317	1	090-Asi-P02	E006	-1.24914
BDH_32358702	1	090-Asi-P02	E007	-3.26983
BDG_33506581	1	090-Asi-P02	E008	-1.20625
BDH_32361220	1	090-Asi-P02	E009	-2.85358
BDE_27213557	1	090-Asi-P02	E010	-2.00343
BDH_32359951	1	090-Asi-P02	E011	-4.50092
BDE_33628662	1	090-Asi-P02	E012	-2.12704
BDH_32354496	1	090-Asi-P02	E013	-4.54633
BDH_33767587	1	090-Asi-P02	E014	-2.43481
BDC_27866586	1	090-Asi-P02	E015	7.34323
BDG_30038973	1	090-Asi-P02	E016	-2.48275
BDF_23117916	1	090-Asi-P02	E017	-3.6659
BDH_31963626	1	090-Asi-P02	E018	0.148446
BDD_27854270	1	090-Asi-P02	E019	-2.14722
BDD_21855492	1	090-Asi-P02	E020	0.60758
BDH_33728358	1	090-Asi-P02	E021	-2.28345
BDG_34027484	1	090-Asi-P02	E022	0.0122194
BDH_32360253	1	090-Asi-P02	F003	1.73523
BDD_25871827	1	090-Asi-P02	F004	3.47843
BDH_32360822	1	090-Asi-P02	F005	2.59296
BDH_33625631	1	090-Asi-P02	F006	2.58034
BDH_32353816	1	090-Asi-P02	F007	1.91435
BDB_26412846	1	090-Asi-P02	F008	1.75289
BDH_32339912	1	090-Asi-P02	F009	-0.0584166
BDH_33617398	1	090-Asi-P02	F010	-1.19616
BDH_32351403	1	090-Asi-P02	F011	-0.409074
BDH_33631947	1	090-Asi-P02	F012	1.08437
BDH_32373014	1	090-Asi-P02	F013	-0.240052
BDH_33620949	1	090-Asi-P02	F014	-0.613414
BDH_32369529	1	090-Asi-P02	F015	-1.86973
BDC_23171271	1	090-Asi-P02	F016	3.09245
BDG_33900229	1	090-Asi-P02	F017	-2.79052
BDH_33625954	1	090-Asi-P02	F018	0.448649
BDE_33513545	1	090-Asi-P02	F019	0.390627
BDH_33626432	1	090-Asi-P02	F020	-0.648732
BDE_30687673	1	090-Asi-P02	F021	-2.37175
BDG_33900051	1	090-Asi-P02	F022	-1.32482
BDH_32364715	1	090-Asi-P02	G003	-2.45247
BDG_33504911	1	090-Asi-P02	G004	-1.5342
BDH_32340252	1	090-Asi-P02	G005	-3.69869
BDE_33514655	1	090-Asi-P02	G006	5.45624
BDH_32354505	1	090-Asi-P02	G007	-1.94541
BDE_33514269	1	090-Asi-P02	G008	-0.517551
BDH_32372076	1	090-Asi-P02	G009	-3.99637
BDE_27217604	1	090-Asi-P02	G010	-3.78699
BDH_20395756	1	090-Asi-P02	G011	-4.76076
BDG_33693373	1	090-Asi-P02	G012	-2.47265
BDH_32354216	1	090-Asi-P02	G013	-0.726936
BDG_33900122	1	090-Asi-P02	G014	-1.18102
BDE_25438375	1	090-Asi-P02	G015	-5.22746
BDE_27113075	1	090-Asi-P02	G016	-1.9555
BDF_22929100	1	090-Asi-P02	G017	-1.49636
BDH_32350228	1	090-Asi-P02	G018	-2.35661
BDE_25520464	1	090-Asi-P02	G019	-0.532687
BDE_23709269	1	090-Asi-P02	G020	-2.53824
BDH_33728395	1	090-Asi-P02	G021	-3.46913
BDH_32358596	1	090-Asi-P02	G022	-12.2028
BDH_32358107	1	090-Asi-P02	H003	-1.61998
BDD_24116218	1	090-Asi-P02	H004	-2.011
BDH_32364603	1	090-Asi-P02	H005	0.400717
BDH_33618463	1	090-Asi-P02	H006	-3.37326
BDH_32342551	1	090-Asi-P02	H007	-0.57305
BDG_33900725	1	090-Asi-P02	H008	0.0324011
BDH_32362531	1	090-Asi-P02	H009	2.88307
BDH_33616082	1	090-Asi-P02	H010	-1.86468
BDH_32360361	1	090-Asi-P02	H011	0.0702418
BDH_32363864	1	090-Asi-P02	H012	0.221605
BDH_32358044	1	090-Asi-P02	H013	-2.19011
BDH_33616130	1	090-Asi-P02	H014	1.52333
BDE_33514822	1	090-Asi-P02	H015	7.42395
BDE_33630840	1	090-Asi-P02	H016	-1.5342
BDE_33507931	1	090-Asi-P02	H017	-0.272847
BDH_33623014	1	090-Asi-P02	H018	-0.207257
BDH_33521385	1	090-Asi-P02	H019	-2.89647
BDH_33623813	1	090-Asi-P02	H020	-1.65025
BDG_33507681	1	090-Asi-P02	H021	0.327559
BDE_33628056	1	090-Asi-P02	H022	-2.30616
BDH_32371499	1	090-Asi-P02	I003	-1.60484
BDE_33511410	1	090-Asi-P02	I004	-0.830367
BDH_32355120	1	090-Asi-P02	I005	8.90226
BDE_33514656	1	090-Asi-P02	I006	2.97893
BDH_32330719	1	090-Asi-P02	I007	-2.98224
BDH_32354126	1	090-Asi-P02	I008	-0.560437
BDH_32372745	1	090-Asi-P02	I009	-2.4777
BDE_27206580	1	090-Asi-P02	I010	-0.262756
BDG_33956274	1	090-Asi-P02	I011	-3.57508
BDH_33618420	1	090-Asi-P02	I012	-2.41715
BDH_34018090	1	090-Asi-P02	I013	-1.61998
BDG_33900670	1	090-Asi-P02	I014	-2.9999
BDF_25248371	1	090-Asi-P02	I015	2.85027
BDH_32362850	1	090-Asi-P02	I016	-0.812708
BDD_23510085	1	090-Asi-P02	I017	-0.994344
BDH_32339298	1	090-Asi-P02	I018	3.40527
BDC_21202325	1	090-Asi-P02	I019	10.9633
BDC_23198767	1	090-Asi-P02	I020	-0.691618
BDH_33728424	1	090-Asi-P02	I021	-2.61897
BDH_32342370	1	090-Asi-P02	I022	-1.08768
BDH_32373799	1	090-Asi-P02	J003	-1.73854
BDG_33502779	1	090-Asi-P02	J004	-0.028144
BDH_32371251	1	090-Asi-P02	J005	1.17015
BDH_33621288	1	090-Asi-P02	J006	1.35935
BDH_26697817	1	090-Asi-P02	J007	1.01121
BDB_26402348	1	090-Asi-P02	J008	2.10859
BDH_32358404	1	090-Asi-P02	J009	1.06924
BDH_33617644	1	090-Asi-P02	J010	-0.000394174
BDH_32361331	1	090-Asi-P02	J011	1.27862
BDH_33616368	1	090-Asi-P02	J012	-1.15327
BDH_23959453	1	090-Asi-P02	J013	-3.28245
BDH_33623523	1	090-Asi-P02	J014	-1.17093
BDG_33694386	1	090-Asi-P02	J015	2.05057
BDH_33629326	1	090-Asi-P02	J016	3.50366
BDH_33521533	1	090-Asi-P02	J017	1.96732
BDH_33614948	1	090-Asi-P02	J018	1.72262
BDE_33513614	1	090-Asi-P02	J019	21.9952
BDH_32354219	1	090-Asi-P02	J020	4.81042
BDD_25153608	1	090-Asi-P02	J021	-1.5342
BDH_32370406	1	090-Asi-P02	J022	0.975896
BDH_32329258	1	090-Asi-P02	K003	-1.39041
BDG_33392648	1	090-Asi-P02	K004	-3.36065
BDH_32368529	1	090-Asi-P02	K005	0.355309
BDG_33507727	1	090-Asi-P02	K006	-2.00091
BDH_32370969	1	090-Asi-P02	K007	-1.7335
BDH_33520255	1	090-Asi-P02	K008	-0.366188
BDH_32363317	1	090-Asi-P02	K009	-0.121484
BDG_33630477	1	090-Asi-P02	K010	-2.32129
BDH_32361750	1	090-Asi-P02	K011	-1.55439
BDH_33392602	1	090-Asi-P02	K012	3.54654
BDH_33959148	1	090-Asi-P02	K013	-2.42977
BDG_33904586	1	090-Asi-P02	K014	6.91941
BDE_25848651	1	090-Asi-P02	K015	-0.144189
BDG_34030674	1	090-Asi-P02	K016	7.43657
BDF_25252602	1	090-Asi-P02	K017	-1.37275
BDH_32342375	1	090-Asi-P02	K018	0.864897
BDD_21887503	1	090-Asi-P02	K019	-0.875776
BDH_32353619	1	090-Asi-P02	K020	-1.00443
BDH_33728453	1	090-Asi-P02	K021	-1.15327
BDG_33897608	1	090-Asi-P02	K022	0.060151
BDH_32247901	1	090-Asi-P02	L003	0.544512
BDG_33506470	1	090-Asi-P02	L004	3.66763
BDH_32365359	1	090-Asi-P02	L005	2.71657
BDG_34129928	1	090-Asi-P02	L006	-0.825322
BDH_32361852	1	090-Asi-P02	L007	2.16157
BDH_33619941	1	090-Asi-P02	L008	-0.272847
BDH_32364008	1	090-Asi-P02	L009	-0.540255
BDH_33624729	1	090-Asi-P02	L010	-1.39546
BDH_32344076	1	090-Asi-P02	L011	3.92495
BDH_33623462	1	090-Asi-P02	L012	-0.840458
BDH_32367517	1	090-Asi-P02	L013	1.87651
BDH_33615643	1	090-Asi-P02	L014	-0.383847
BDD_25871799	1	090-Asi-P02	L015	3.92999
BDH_33611075	1	090-Asi-P02	L016	1.70748
BDG_33901423	1	090-Asi-P02	L017	-1.07759
BDH_32364906	1	090-Asi-P02	L018	-2.07407
BDH_33521307	1	090-Asi-P02	L019	-1.70323
BDH_33616433	1	090-Asi-P02	L020	-0.290506
BDE_33508080	1	090-Asi-P02	L021	-2.20272
BDH_32296359	1	090-Asi-P02	L022	-0.699186
BDH_32364323	1	090-Asi-P02	M003	-2.14975
BDE_33514162	1	090-Asi-P02	M004	7.14646
BDH_32357872	1	090-Asi-P02	M005	-2.07659
BDE_33513186	1	090-Asi-P02	M006	0.499103
BDH_32340409	1	090-Asi-P02	M007	-8.69619
BDH_33521789	1	090-Asi-P02	M008	0.168628
BDH_32354206	1	090-Asi-P02	M009	4.43454
BDG_24639113	1	090-Asi-P02	M010	-2.29606
BDH_32344075	1	090-Asi-P02	M011	-2.3339
BDG_33739474	1	090-Asi-P02	M012	-0.502414
BDG_34018895	1	090-Asi-P02	M013	-0.863162
BDG_34027487	1	090-Asi-P02	M014	-0.0357122
BDE_24458967	1	090-Asi-P02	M015	-0.338438
BDG_33907582	1	090-Asi-P02	M016	0.738761
BDC_22464344	1	090-Asi-P02	M017	-0.0432803
BDH_32354215	1	090-Asi-P02	M018	1.08437
BDE_26829862	1	090-Asi-P02	M019	-1.09777
BDC_23573067	1	090-Asi-P02	M020	-1.18102
BDH_33687810	1	090-Asi-P02	M021	-1.86973
BDH_32358602	1	090-Asi-P02	M022	-0.315733
BDH_32339247	1	090-Asi-P02	N003	-0.906049
BDH_33616435	1	090-Asi-P02	N004	0.950669
BDH_32340224	1	090-Asi-P02	N005	-0.199689
BDF_24746674	1	090-Asi-P02	N006	-0.0785983
BDH_32342517	1	090-Asi-P02	N007	0.567217
BDH_33623052	1	090-Asi-P02	N008	0.433513
BDH_24639749	1	090-Asi-P02	N009	0.51424
BDH_33615574	1	090-Asi-P02	N010	-1.45095
BDH_32359024	1	090-Asi-P02	N011	2.05562
BDH_33631948	1	090-Asi-P02	N012	-0.916139
BDH_32362344	1	090-Asi-P02	N013	-0.714322
BDH_33621128	1	090-Asi-P02	N014	1.60153
BDG_33393043	1	090-Asi-P02	N015	5.29226
BDH_33623015	1	090-Asi-P02	N016	0.43099
BDG_33507682	1	090-Asi-P02	N017	3.49861
BDH_33615500	1	090-Asi-P02	N018	-1.74864
BDE_33511194	1	090-Asi-P02	N019	-2.52059
BDH_32369058	1	090-Asi-P02	N020	-2.05641
BDH_33517179	1	090-Asi-P02	N021	-1.03723
BDH_33623952	1	090-Asi-P02	N022	1.80082
BDH_32368658	1	090-Asi-P02	O003	-0.964071
BDE_33514166	1	090-Asi-P02	O004	11.4275
BDH_32356175	1	090-Asi-P02	O005	0.448649
BDE_33514319	1	090-Asi-P02	O006	4.22011
BDH_32363931	1	090-Asi-P02	O007	-2.82836
BDH_33629184	1	090-Asi-P02	O008	-0.361142
BDH_32371377	1	090-Asi-P02	O009	-0.812708
BDE_33629625	1	090-Asi-P02	O010	-1.1558
BDH_32359781	1	090-Asi-P02	O011	-0.974162
BDG_33739186	1	090-Asi-P02	O012	-0.502414
BDH_34015977	1	090-Asi-P02	O013	-0.631073
BDD_24804536	1	090-Asi-P02	O014	-1.1785
BDD_23827636	1	090-Asi-P02	O015	0.191332
BDG_33959669	1	090-Asi-P02	O016	0.0525828
BDD_27352850	1	090-Asi-P02	O017	-1.32734
BDE_25356631	1	090-Asi-P02	O018	2.2423
BDF_24539058	1	090-Asi-P02	O019	9.03849
BDF_25248754	1	090-Asi-P02	O020	11.9522
BDH_33732909	1	090-Asi-P02	O021	-2.58113
BDH_32360830	1	090-Asi-P02	O022	-0.419165
BDH_32342523	1	090-Asi-P02	P003	5.15856
BDE_24757019	1	090-Asi-P02	P004	8.09247
BDH_32365360	1	090-Asi-P02	P005	7.55766
BDD_24116196	1	090-Asi-P02	P006	5.71355
BDH_32322916	1	090-Asi-P02	P007	4.89115
BDH_33621434	1	090-Asi-P02	P008	5.22919
BDH_32359115	1	090-Asi-P02	P009	6.0188
BDH_33619464	1	090-Asi-P02	P010	4.29074
BDH_32366782	1	090-Asi-P02	P011	4.29327
BDH_33624322	1	090-Asi-P02	P012	7.97643
BDH_32373002	1	090-Asi-P02	P013	4.71456
BDH_24638789	1	090-Asi-P02	P014	4.4194
BDD_21884858	1	090-Asi-P02	P015	5.80437
BDE_33628705	1	090-Asi-P02	P016	5.56976
BDE_30686588	1	090-Asi-P02	P017	6.27864
BDH_32251192	1	090-Asi-P02	P018	4.01072
BDH_33521312	1	090-Asi-P02	P019	2.44916
BDH_32371078	1	090-Asi-P02	P020	4.94665
BDE_30687639	1	090-Asi-P02	P021	-0.797572
BDH_32360659	1	090-Asi-P02	P022	8.16311
BDH_32360657	1	090-Asi-P03	A003	1.13279
BDG_32343859	1	090-Asi-P03	A004	7.05147
BDH_32360907	1	090-Asi-P03	A005	12.4365
BDH_32343919	1	090-Asi-P03	A006	2.27606
BDG_33629693	1	090-Asi-P03	A007	-1.28779
BDH_32296020	1	090-Asi-P03	A008	-0.569459
BDH_33626658	1	090-Asi-P03	A009	1.30985
BDH_32218965	1	090-Asi-P03	A010	1.83089
BDH_33631042	1	090-Asi-P03	A011	1.28202
BDH_32289921	1	090-Asi-P03	A012	0.621864
BDG_33695484	1	090-Asi-P03	A013	-0.559342
BDH_27227771	1	090-Asi-P03	A014	3.31309
BDH_32359580	1	090-Asi-P03	A015	0.702803
BDH_32367777	1	090-Asi-P03	A016	3.19674
BDH_32363097	1	090-Asi-P03	A017	0.720509
BDC_25693383	1	090-Asi-P03	A018	-0.192586
BDH_32374050	1	090-Asi-P03	A019	-6.34902
BDE_26622468	1	090-Asi-P03	A020	4.25401
BDH_32326628	1	090-Asi-P03	A021	0.184287
BDF_24511039	1	090-Asi-P03	A022	-0.311466
BDH_33621610	1	090-Asi-P03	B003	1.39837
BDI_34055064	1	090-Asi-P03	B004	0.176699
BDH_33516561	1	090-Asi-P03	B005	3.12845
BDG_34129883	1	090-Asi-P03	B006	2.55176
BDH_33903437	1	090-Asi-P03	B007	1.81066
BDG_34135525	1	090-Asi-P03	B008	1.41608
BDF_25324043	1	090-Asi-P03	B009	1.98771
BDG_34134040	1	090-Asi-P03	B010	2.66558
BDE_33513654	1	090-Asi-P03	B011	0.214639
BDH_34023168	1	090-Asi-P03	B012	11.6144
BDE_26718107	1	090-Asi-P03	B013	1.31744
BDG_33904752	1	090-Asi-P03	B014	2.57199
BDH_33521416	1	090-Asi-P03	B015	-0.167293
BDH_33632337	1	090-Asi-P03	B016	1.14544
BDH_24637737	1	090-Asi-P03	B017	0.115994
BDH_33623194	1	090-Asi-P03	B018	0.0173498
BDG_34122955	1	090-Asi-P03	B019	-1.27515
BDH_33517958	1	090-Asi-P03	B020	4.7447
BDC_23571437	1	090-Asi-P03	B021	0.3664
BDE_23426204	1	090-Asi-P03	B022	-14.2355
BDH_32345482	1	090-Asi-P03	C003	-1.06268
BDH_32356918	1	090-Asi-P03	C004	-2.35518
BDH_33626287	1	090-Asi-P03	C005	-2.31471
BDH_32354499	1	090-Asi-P03	C006	-1.74308
BDE_33630067	1	090-Asi-P03	C007	1.04932
BDH_32372513	1	090-Asi-P03	C008	-1.2448
BDE_33628409	1	090-Asi-P03	C009	-3.22022
BDH_32364851	1	090-Asi-P03	C010	-4.83394
BDH_33621433	1	090-Asi-P03	C011	-4.49501
BDH_32364581	1	090-Asi-P03	C012	-3.87026
BDG_33900152	1	090-Asi-P03	C013	-3.60468
BDH_32372715	1	090-Asi-P03	C014	-3.50856
BDH_32365761	1	090-Asi-P03	C015	-5.23864
BDD_27866602	1	090-Asi-P03	C016	4.19331
BDH_32356851	1	090-Asi-P03	C017	-4.3129
BDE_25368265	1	090-Asi-P03	C018	-2.49176
BDH_32336432	1	090-Asi-P03	C019	15.9017
BDF_27575891	1	090-Asi-P03	C020	0.857094
BDH_32365419	1	090-Asi-P03	C021	-2.52971
BDH_33619769	1	090-Asi-P03	C022	-1.75572
BDH_32372900	1	090-Asi-P03	D003	0.0375846
BDH_33762630	1	090-Asi-P03	D004	0.758449
BDG_33956280	1	090-Asi-P03	D005	-0.943803
BDG_33896521	1	090-Asi-P03	D006	3.82655
BDG_33905454	1	090-Asi-P03	D007	0.981032
BDG_34129516	1	090-Asi-P03	D008	-0.898275
BDE_26909882	1	090-Asi-P03	D009	-1.75319
BDH_34124703	1	090-Asi-P03	D010	0.497926
BDC_23573041	1	090-Asi-P03	D011	-1.43703
BDG_34023221	1	090-Asi-P03	D012	2.58464
BDE_25367865	1	090-Asi-P03	D013	1.05944
BDH_33952010	1	090-Asi-P03	D014	-1.45726
BDG_34025502	1	090-Asi-P03	D015	-1.26503
BDG_30283198	1	090-Asi-P03	D016	-0.862864
BDD_27892119	1	090-Asi-P03	D017	-1.39909
BDE_25851451	1	090-Asi-P03	D018	-2.37036
BDE_34039404	1	090-Asi-P03	D019	-2.83829
BDH_33516566	1	090-Asi-P03	D020	6.37613
BDC_22464246	1	090-Asi-P03	D021	-1.73549
BDH_32345272	1	090-Asi-P03	D022	-0.969096
BDH_32371253	1	090-Asi-P03	E003	-3.71344
BDG_32359165	1	090-Asi-P03	E004	6.23955
BDH_32368686	1	090-Asi-P03	E005	-2.81046
BDH_32326823	1	090-Asi-P03	E006	-1.86449
BDH_32372856	1	090-Asi-P03	E007	-2.49429
BDH_32374198	1	090-Asi-P03	E008	-4.02455
BDE_33629308	1	090-Asi-P03	E009	0.993679
BDH_32362347	1	090-Asi-P03	E010	-4.04226
BDG_33690689	1	090-Asi-P03	E011	-2.69411
BDH_32364776	1	090-Asi-P03	E012	-3.21263
BDG_33770643	1	090-Asi-P03	E013	-1.78861
BDH_32330488	1	090-Asi-P03	E014	5.13169
BDH_32370660	1	090-Asi-P03	E015	-3.96385
BDE_26909104	1	090-Asi-P03	E016	-1.66214
BDH_32367222	1	090-Asi-P03	E017	-3.84244
BDE_25214814	1	090-Asi-P03	E018	-2.53476
BDH_32352634	1	090-Asi-P03	E019	-4.24713
BDD_23147988	1	090-Asi-P03	E020	-1.88725
BDH_32367667	1	090-Asi-P03	E021	-3.63756
BDD_27845157	1	090-Asi-P03	E022	-3.21516
BDH_33625442	1	090-Asi-P03	F003	10.5319
BDG_33691581	1	090-Asi-P03	F004	1.04427
BDH_32304392	1	090-Asi-P03	F005	5.06593
BDH_33958802	1	090-Asi-P03	F006	4.2186
BDF_33953574	1	090-Asi-P03	F007	3.87714
BDG_34133285	1	090-Asi-P03	F008	2.7364
BDD_23852576	1	090-Asi-P03	F009	0.669922
BDG_34130377	1	090-Asi-P03	F010	1.08221
BDE_24469941	1	090-Asi-P03	F011	-0.104059
BDH_34023215	1	090-Asi-P03	F012	2.61246
BDF_23117287	1	090-Asi-P03	F013	0.320872
BDG_34039793	1	090-Asi-P03	F014	1.80054
BDE_30689040	1	090-Asi-P03	F015	-1.2195
BDH_30310873	1	090-Asi-P03	F016	0.728097
BDD_27905103	1	090-Asi-P03	F017	-2.7877
BDC_21195899	1	090-Asi-P03	F018	0.244991
BDG_51128826	1	090-Asi-P03	F019	-0.159705
BDH_33696517	1	090-Asi-P03	F020	0.887446
BDE_25375475	1	090-Asi-P03	F021	-1.41932
BDC_32231307	1	090-Asi-P03	F022	-0.678221
BDH_32361063	1	090-Asi-P03	G003	-0.136941
BDH_32371225	1	090-Asi-P03	G004	-3.75897
BDH_32361429	1	090-Asi-P03	G005	5.17722
BDH_32354504	1	090-Asi-P03	G006	-1.34344
BDE_33632669	1	090-Asi-P03	G007	-2.55247
BDH_32295955	1	090-Asi-P03	G008	-2.84082
BDH_33619766	1	090-Asi-P03	G009	-3.86773
BDH_32374331	1	090-Asi-P03	G010	-4.83647
BDG_33695760	1	090-Asi-P03	G011	0.333518
BDH_32366349	1	090-Asi-P03	G012	-2.27424
BDG_51128457	1	090-Asi-P03	G013	-3.48074
BDH_32372714	1	090-Asi-P03	G014	-2.76999
BDH_32367734	1	090-Asi-P03	G015	0.148876
BDF_25113060	1	090-Asi-P03	G016	-1.13603
BDH_32356699	1	090-Asi-P03	G017	-0.053472
BDF_25249726	1	090-Asi-P03	G018	-0.506226
BDH_32365020	1	090-Asi-P03	G019	-3.42762
BDC_27849507	1	090-Asi-P03	G020	-4.86682
BDH_32356239	1	090-Asi-P03	G021	-2.02131
BDH_33617336	1	090-Asi-P03	G022	-1.51544
BDH_32362747	1	090-Asi-P03	H003	0.105877
BDG_33694394	1	090-Asi-P03	H004	1.51725
BDG_33691777	1	090-Asi-P03	H005	-0.706044
BDG_34018827	1	090-Asi-P03	H006	1.79801
BDH_29178363	1	090-Asi-P03	H007	2.42529
BDG_34153173	1	090-Asi-P03	H008	-0.394934
BDD_24044260	1	090-Asi-P03	H009	-0.0484133
BDG_34129065	1	090-Asi-P03	H010	-1.24732
BDG_24639132	1	090-Asi-P03	H011	-1.4092
BDH_34130105	1	090-Asi-P03	H012	0.454927
BDH_33624483	1	090-Asi-P03	H013	-0.554283
BDH_33787192	1	090-Asi-P03	H014	-0.364582
BDH_33620384	1	090-Asi-P03	H015	-2.63088
BDG_33697034	1	090-Asi-P03	H016	1.72213
BDH_33616713	1	090-Asi-P03	H017	-0.00541439
BDE_25354171	1	090-Asi-P03	H018	-1.3485
BDE_26713143	1	090-Asi-P03	H019	-1.92772
BDH_33619533	1	090-Asi-P03	H020	-1.91001
BDE_27575078	1	090-Asi-P03	H021	0.113465
BDH_32341951	1	090-Asi-P03	H022	-2.98246
BDH_33619764	1	090-Asi-P03	I003	-0.64534
BDH_32343350	1	090-Asi-P03	I004	-1.3055
BDH_32363979	1	090-Asi-P03	I005	9.40629
BDH_32356948	1	090-Asi-P03	I006	3.02728
BDH_33614614	1	090-Asi-P03	I007	-1.02727
BDH_32219010	1	090-Asi-P03	I008	-1.17144
BDH_32370065	1	090-Asi-P03	I009	-2.43106
BDH_32364753	1	090-Asi-P03	I010	5.58192
BDG_33694526	1	090-Asi-P03	I011	-2.33242
BDH_32371928	1	090-Asi-P03	I012	-2.75229
BDG_34130330	1	090-Asi-P03	I013	-3.21263
BDH_32352271	1	090-Asi-P03	I014	-0.210292
BDH_32345692	1	090-Asi-P03	I015	-1.95807
BDE_27574793	1	090-Asi-P03	I016	-0.329171
BDH_32369388	1	090-Asi-P03	I017	-2.66882
BDD_23753554	1	090-Asi-P03	I018	-1.23468
BDH_32341683	1	090-Asi-P03	I019	6.68219
BDC_19784532	1	090-Asi-P03	I020	-1.56349
BDH_32356802	1	090-Asi-P03	I021	-1.2448
BDE_33630290	1	090-Asi-P03	I022	-2.18065
BDG_33630230	1	090-Asi-P03	J003	-0.149587
BDG_51128812	1	090-Asi-P03	J004	-0.0610601
BDH_27207849	1	090-Asi-P03	J005	0.115994
BDH_34036118	1	090-Asi-P03	J006	3.22709
BDH_32300689	1	090-Asi-P03	J007	6.51272
BDG_34131400	1	090-Asi-P03	J008	3.19927
BDF_33392604	1	090-Asi-P03	J009	-0.339289
BDG_34135614	1	090-Asi-P03	J010	1.11003
BDG_33627395	1	090-Asi-P03	J011	0.803977
BDH_34129947	1	090-Asi-P03	J012	-0.663045
BDC_23573125	1	090-Asi-P03	J013	-0.637752
BDD_26205106	1	090-Asi-P03	J014	2.82493
BDH_32357695	1	090-Asi-P03	J015	1.60831
BDH_32345043	1	090-Asi-P03	J016	0.998737
BDH_34131422	1	090-Asi-P03	J017	0.852035
BDG_27570931	1	090-Asi-P03	J018	0.146347
BDE_23654441	1	090-Asi-P03	J019	2.77181
BDH_33621771	1	090-Asi-P03	J020	0.123582
BDH_33727647	1	090-Asi-P03	J021	-1.78861
BDH_32250993	1	090-Asi-P03	J022	1.88401
BDH_33620981	1	090-Asi-P03	K003	-1.40667
BDH_32354501	1	090-Asi-P03	K004	0.166581
BDH_33629014	1	090-Asi-P03	K005	-1.81643
BDH_32366395	1	090-Asi-P03	K006	-1.38644
BDH_33617799	1	090-Asi-P03	K007	-1.99348
BDH_32362535	1	090-Asi-P03	K008	-1.66214
BDH_32371313	1	090-Asi-P03	K009	0.330989
BDH_32364853	1	090-Asi-P03	K010	-0.964038
BDG_33695254	1	090-Asi-P03	K011	-4.46972
BDH_32373821	1	090-Asi-P03	K012	-3.91073
BDH_32357094	1	090-Asi-P03	K013	-1.38391
BDH_32368666	1	090-Asi-P03	K014	-0.321583
BDH_32354532	1	090-Asi-P03	K015	-1.00704
BDF_25112495	1	090-Asi-P03	K016	-0.0484133
BDH_32354908	1	090-Asi-P03	K017	-2.22618
BDE_25656910	1	090-Asi-P03	K018	3.82149
BDH_32363677	1	090-Asi-P03	K019	-1.80125
BDH_32365527	1	090-Asi-P03	K020	-1.96566
BDH_32364593	1	090-Asi-P03	K021	-1.56096
BDH_33628096	1	090-Asi-P03	K022	0.492867
BDH_34036884	1	090-Asi-P03	L003	5.22022
BDH_33903744	1	090-Asi-P03	L004	1.99024
BDG_33901240	1	090-Asi-P03	L005	0.475162
BDG_34133887	1	090-Asi-P03	L006	0.922857
BDH_33628360	1	090-Asi-P03	L007	-0.670633
BDG_34128036	1	090-Asi-P03	L008	1.84607
BDF_23100510	1	090-Asi-P03	L009	0.849506
BDG_51129062	1	090-Asi-P03	L010	4.57777
BDC_21195953	1	090-Asi-P03	L011	0.151405
BDG_34133280	1	090-Asi-P03	L012	2.12936
BDH_32336571	1	090-Asi-P03	L013	-0.268467
BDH_33628607	1	090-Asi-P03	L014	0.452398
BDH_24640075	1	090-Asi-P03	L015	-0.888157
BDH_24639966	1	090-Asi-P03	L016	0.234874
BDG_33850399	1	090-Asi-P03	L017	0.877329
BDC_18729215	1	090-Asi-P03	L018	0.0881715
BDF_27578272	1	090-Asi-P03	L019	2.55176
BDH_33620376	1	090-Asi-P03	L020	3.57361
BDH_33734258	1	090-Asi-P03	L021	-1.50785
BDI_34056175	1	090-Asi-P03	L022	-0.670633
BDH_32367537	1	090-Asi-P03	M003	-2.44624
BDH_32328019	1	090-Asi-P03	M004	-2.641
BDH_32359947	1	090-Asi-P03	M005	-3.51868
BDH_32370360	1	090-Asi-P03	M006	-3.8475
BDH_33625775	1	090-Asi-P03	M007	-2.26412
BDH_32351795	1	090-Asi-P03	M008	0.0350552
BDH_33617257	1	090-Asi-P03	M009	-2.26412
BDH_32366371	1	090-Asi-P03	M010	0.179228
BDG_33693374	1	090-Asi-P03	M011	-1.9606
BDH_32353018	1	090-Asi-P03	M012	-0.898275
BDH_32370904	1	090-Asi-P03	M013	-3.09122
BDH_32351294	1	090-Asi-P03	M014	3.2448
BDH_32343765	1	090-Asi-P03	M015	1.12015
BDD_27577409	1	090-Asi-P03	M016	8.00503
BDH_32354495	1	090-Asi-P03	M017	-0.946332
BDC_23190703	1	090-Asi-P03	M018	-4.20413
BDH_32369515	1	090-Asi-P03	M019	-4.839
BDH_32361114	1	090-Asi-P03	M020	-5.73692
BDH_32363559	1	090-Asi-P03	M021	-3.40486
BDH_33629924	1	090-Asi-P03	M022	-1.84678
BDH_32373816	1	090-Asi-P03	N003	0.44481
BDG_33905309	1	090-Asi-P03	N004	0.540925
BDH_33903800	1	090-Asi-P03	N005	0.83433
BDG_34135529	1	090-Asi-P03	N006	1.2542
BDH_33629465	1	090-Asi-P03	N007	1.86377
BDG_34130555	1	090-Asi-P03	N008	0.447339
BDH_32327515	1	090-Asi-P03	N009	0.358812
BDG_34023207	1	090-Asi-P03	N010	4.03396
BDD_23743651	1	090-Asi-P03	N011	-0.655457
BDG_34135616	1	090-Asi-P03	N012	1.33261
BDC_30128773	1	090-Asi-P03	N013	-1.49014
BDE_26125535	1	090-Asi-P03	N014	0.381576
BDH_24638859	1	090-Asi-P03	N015	0.44481
BDH_24637766	1	090-Asi-P03	N016	-0.207762
BDG_34020578	1	090-Asi-P03	N017	-4.31543
BDD_19201673	1	090-Asi-P03	N018	-1.04245
BDD_21846702	1	090-Asi-P03	N019	-2.65364
BDH_32345153	1	090-Asi-P03	N020	-1.36367
BDG_33695696	1	090-Asi-P03	N021	-0.776866
BDG_34135547	1	090-Asi-P03	N022	-0.152117
BDH_32339307	1	090-Asi-P03	O003	-0.564401
BDH_32343701	1	090-Asi-P03	O004	-0.445521
BDH_32362633	1	090-Asi-P03	O005	5.45545
BDH_32296010	1	090-Asi-P03	O006	-0.21535
BDH_33624452	1	090-Asi-P03	O007	0.214639
BDH_32356179	1	090-Asi-P03	O008	3.35103
BDH_33631539	1	090-Asi-P03	O009	-2.28183
BDH_32358595	1	090-Asi-P03	O010	-2.38553
BDG_33691710	1	090-Asi-P03	O011	-4.16872
BDH_32355531	1	090-Asi-P03	O012	-0.455639
BDH_32367369	1	090-Asi-P03	O013	-1.95807
BDH_32374184	1	090-Asi-P03	O014	1.12268
BDH_32341682	1	090-Asi-P03	O015	1.40849
BDE_24735834	1	090-Asi-P03	O016	-1.62673
BDH_32327598	1	090-Asi-P03	O017	-2.43359
BDD_27922060	1	090-Asi-P03	O018	0.867211
BDH_32329179	1	090-Asi-P03	O019	-12.895
BDD_18665917	1	090-Asi-P03	O020	-1.6242
BDH_32370890	1	090-Asi-P03	O021	-1.24985
BDH_33627845	1	090-Asi-P03	O022	-0.41011
BDH_32367867	1	090-Asi-P03	P003	2.91093
BDG_33900405	1	090-Asi-P03	P004	5.30622
BDE_33958860	1	090-Asi-P03	P005	12.3606
BDG_34135530	1	090-Asi-P03	P006	5.96385
BDC_26687887	1	090-Asi-P03	P007	6.3736
BDG_34133876	1	090-Asi-P03	P008	5.67045
BDD_23852518	1	090-Asi-P03	P009	5.08364
BDG_34027529	1	090-Asi-P03	P010	6.13838
BDF_25862113	1	090-Asi-P03	P011	3.93025
BDH_34130263	1	090-Asi-P03	P012	4.99764
BDG_33631962	1	090-Asi-P03	P013	5.64768
BDH_32339936	1	090-Asi-P03	P014	5.72103
BDH_33626431	1	090-Asi-P03	P015	6.92247
BDH_33625993	1	090-Asi-P03	P016	7.44352
BDG_34151305	1	090-Asi-P03	P017	5.92591
BDH_33516387	1	090-Asi-P03	P018	6.0802
BDC_22460670	1	090-Asi-P03	P019	5.6578
BDH_32371589	1	090-Asi-P03	P020	8.7866
BDG_34131511	1	090-Asi-P03	P021	3.80126
BDG_34135532	1	090-Asi-P03	P022	3.57109
BDG_34132357	1	090-Asi-P04	A003	-0.286899
BDG_34049652	1	090-Asi-P04	A005	-0.279245
BDH_33617678	1	090-Asi-P04	A007	0.590863
BDD_23672827	1	090-Asi-P04	A009	1.48904
BDG_33900424	1	090-Asi-P04	A011	0.917472
BDG_34129141	1	090-Asi-P04	C003	-1.77961
BDH_34123966	1	090-Asi-P04	C005	-4.56089
BDF_30361318	1	090-Asi-P04	C007	-5.78822
BDH_33521378	1	090-Asi-P04	C009	-5.25748
BDH_32327552	1	090-Asi-P04	C011	-4.86708
BDG_34130346	1	090-Asi-P04	E003	7.09243
BDG_34133540	1	090-Asi-P04	E005	1.4329
BDH_32174682	1	090-Asi-P04	E007	-1.74643
BDH_33521674	1	090-Asi-P04	E009	-3.39989
BDH_33616136	1	090-Asi-P04	E011	-0.998806
BDG_34152176	1	090-Asi-P04	G003	-5.37486
BDG_51129056	1	090-Asi-P04	G005	-1.83829
BDH_32368332	1	090-Asi-P04	G007	0.501556
BDH_33620941	1	090-Asi-P04	G009	-0.427239
BDG_34128979	1	090-Asi-P04	I003	-2.3129
BDG_34047791	1	090-Asi-P04	I005	0.863888
BDG_33393042	1	090-Asi-P04	I007	-2.98908
BDH_33521281	1	090-Asi-P04	I009	-2.10621
BDG_34133274	1	090-Asi-P04	K003	-3.82347
BDG_34041764	1	090-Asi-P04	K005	0.203014
BDG_33392617	1	090-Asi-P04	K007	-2.73392
BDF_25861698	1	090-Asi-P04	K009	4.33666
BDH_34040371	1	090-Asi-P04	M003	-4.14752
BDG_33505865	1	090-Asi-P04	M005	1.00168
BDG_34020305	1	090-Asi-P04	M007	19.2229
BDH_24639058	1	090-Asi-P04	M009	-1.62906
BDG_34056156	1	090-Asi-P04	O003	-1.01156
BDH_33620426	1	090-Asi-P04	O005	-1.06004
BDG_23917768	1	090-Asi-P04	O007	-0.223109
BDH_33623667	1	090-Asi-P04	O009	-2.54765
