# Supplementary material for: A screen for MeCP2-TBL1 interaction inhibitors using a luminescence-based assay
Source: Sci Rep. 2023 Mar 8;13:3868. doi: 10.1038/s41598-023-29915-z (PMC9995496; doi:10.1038/s41598-023-29915-z)
Supplement: Supplementary file 3 — Supplementary Table S2. [file 41598_2023_29915_MOESM3_ESM.xlsx]

## Sheet: Sheet2
Unique ID	Supplier	Object Drug Name	Object Name	Supplier ID	Inh (MeCP2-TBL1)	Inh (PKA)
UM0000695:03	ApexBio	AS8351	histone demethylase inhibitor	B6084	45.6876	25.0955
UM0000864:02	ApexBio	Windorphen	Wnt inhibitor	B5977	12.6933	33.916
UM0004375:02	ApexBio	ID-8	DYRK inhibitor	B1952	17.3575	27.1801
UM0007065:02	ApexBio	RI-1	RAD51 inhibitor,cell-permeable	A3764	13.6055	45.5903
UM0013692:02	ApexBio	SKI II	Sphingosine kinase(SK) inhibitor	B2226	10.5772	14.6502
UM0038620:02	ApexBio	Salicylic acid	COX inhibitor	B1092	4.38395	0.496108
UM0040997:03	ApexBio	SRPIN340	Selective SRPK1 inhibitor	B2032	11.3373	25.1999
UM0041523:03	ApexBio	BTB06584	F1F0 ATP synthases	B3041	9.21098	10.8659
UM0041976:04	ApexBio	4-Methylumbelliferone (4-MU)	hyaluronic acid (HA) synthesis inhibitor	B6001	1.26165	0.832728
UM0044591:06	ApexBio	AG-1478	EGFR inhibitor,potent and selective	A8357	7.95651	16.449
UM0048901:05	ApexBio	Omeprazole	H+,K+-ATPase inhibitor	A2845	-2.57818	-0.0790839
UM0050273:04	ApexBio	Ribitol	rystalline pentose alcohol	B2020	5.17072	0.443982
UM0050273:05	ApexBio	Xylitol		N1725	1.76019	-1.93455
UM0050886:02	ApexBio	CCG-1423	RhoA inhibitor	B4897	29.3302	69.4555
UM0051399:06	ApexBio	SP 600125	JNK1/2/3 inhibitor	A4604	14.6988	23.1793
UM0051945:02	ApexBio	TCID	UCHL3 inhibitor, cell-permeable	B1467	8.82886	49.0442
UM0052188:04	ApexBio	Dyphylline	Pan-PDE inhibitor	A4343	5.87721	1.64761
UM0053253:04	ApexBio	Arecoline hydrobromide	muscarinic acetylcholine receptor agonist	B3370	4.81261	-0.297343
UM0055456:02	ApexBio	ESI-09	EPAC inhibitor, specific	B4814	53.0068	77.7138
UM0056108:04	ApexBio	Oxaprozin	COX inhibitor	B1804	3.41611	7.48039
UM0056235:02	ApexBio	Daminozide	KDM2A inhibitor	A3348	1.48778	2.67681
UM0059955:02	ApexBio	Walrycin B	WalR inhibitor	B3291	8.9781	60.4391
UM0065946:02	ApexBio	Ferrostatin-1 (Fer-1)	Ferroptosis inhibitor, erastin-induced	A4371	10.0963	10.7529
UM0066952:06	ApexBio	Azathioprine	purine synthesis and GTP-binding protein Rac1 activation inhibitor	B1892	8.1659	1.55592
UM0075879:02	ApexBio	Tenovin-1	SIRT2 inhibitor, activates p53	A4203	6.90884	12.9549
UM0115075:02	ApexBio	SC-514	ATP-competitive IKK-2 inhibitor, orally active	B1585	1.57691	3.44238
UM0118069:03	ApexBio	Adiphenine HCl	nicotinic receptor inhibitor	B1878	6.7317	2.95309
UM0118081:03	ApexBio	Amitriptyline HCl	Serotonin /norepinephrine receptor/5-HT4/5-HT2 inhibitor	B2231	6.37095	6.05038
UM0118083:03	ApexBio	Chlorotrianisene	Estrogen agonist	B5912	8.05006	17.6256
UM0118095:03	TOCRIS		Astemizole	3489	1.72366	7.422
UM0118096:03	ApexBio	Sulfanilamide	competitive inhibitor for bacterial enzyme dihydropteroate synthetase	B2041	2.59785	1.03546
UM0118099:03	ApexBio	Alexidine dihydrochloride	PTPMT1 inhibitor	A4542	40.3185	24.1635
UM0118114:03	ApexBio	Chlorpromazine HCl	dopamine receptor antagonist	B1480	6.96886	15.7193
UM0118141:03	ApexBio	Leflunomide	AHR agonist,immunosuppressive agent	A2852	6.11797	16.3491
UM0118146:04	ApexBio	Diclofenac Sodium	COX inhibitor	B1457	5.97916	5.07326
UM0118147:03	ApexBio	Aminophylline	Pan-PDE inhibitor	A4346	8.21695	0.675275
UM0118149:03	ApexBio	Betulinic acid	Anti-HIV and antitumor compound,pentacyclic triterpenoid	A3237	16.4479	14.8418
UM0118153:03	ApexBio	Tetracaine HCl	Anaesthetic and allosteric inhibitor	B1413	2.55553	2.03971
UM0118157:03	ApexBio	Captopril	ACE inhibitor	A4078	4.80439	5.22563
UM0118171:02	MP Biomedicals		Strophanthidin	204105	-1.60113	2.43655
UM0118177:04	ApexBio	SKF 525A (hydrochloride)	cytochrome P (CYP)450 inhibitor	C3560	5.77343	14.379
UM0118177:05	Abcam		Proadifen hydrochloride	ab144624	2.9536	15.7957
UM0118181:03	Selleck Chemicals		Sulconazole nitrate	S4120	19.2605	71.4791
UM0118197:03	ApexBio	Dipyridamole	PDE inhibitor	B1933	23.2424	27.3103
UM0118203:03	ApexBio	Gabapentin	GABA enhancer	A8436	2.9498	0.734515
UM0118204:03	ApexBio	Dapsone	sulfone antibiotic	B3448	2.71002	1.57758
UM0118209:03	SIGMA		Dexamethasone	D1756	1.83222	2.36984
UM0118216:04	ApexBio	Dibucaine (Cinchocaine) HCl	Sodium channel inhibitor	A8407	1.49642	2.10728
UM0118223:06	TOCRIS		Simvastatin	1965	8.21776	14.1363
UM0118228:03	ApexBio	Diltiazem HCl	inhibitor of L-type Ca2+ channels	B2089	3.94447	4.166
UM0118234:04	ApexBio	Disulfiram	Dopamine ?-hydroxylase inhibitor	A4015	-768.192	21.3578
UM0118243:03	ApexBio	Edrophonium (chloride)	acetylcholinesterase (AChE) inhibitor	C4140	-0.0501006	-0.55899
UM0118278:03	ApexBio	Flutamide	Androgen receptor antagonists	B1376	4.64996	16.3635
UM0118287:03	ApexBio	Gallamine Triethiodide	Cholinergic receptor blocker	B1610	8.04358	0.334216
UM0118303:03	ApexBio	Harmine hydrochloride		N2182	3.2849	2.68993
UM0118324:03	ApexBio	Imipramine (hydrochloride)	serotonin and norepinephrine transporters inhibitor	C4117	1.99906	3.95205
UM0118348:03	ApexBio	Mebendazole	broad-spectrum anthelmintic that inhibits intestinal microtubule synthesis	C4087	5.62245	8.73097
UM0118349:03	ApexBio	Melatonin	Melatonin receptors agonist	A2842	2.24256	-1.15851
UM0118357:05	ApexBio	N6-methyladenosine (m6A)	adenylate cyclase regulator	B5993	-0.239452	-0.575668
UM0118362:03	ApexBio	Neostigmine Bromide	Cholinesterase inhibitor	B1594	2.12561	-1.4974
UM0118364:04	TOCRIS	Inhibitor of the STAT3 signaling pathway	Niclosamide	4079	26.8881	74.2441
UM0118368:03	ApexBio	Nocodazole	Tubulin production inhibitor,anti-neoplastic agent	A8487	11.2706	9.70684
UM0118370:03	ApexBio	Nortriptyline (hydrochloride)	norepinephrine and serotonin transporters blocker	C4077	4.6134	4.02814
UM0118374:03	ApexBio	Pargyline (hydrochloride)	MAO inhibitor	C3106	1.41338	-0.0078941
UM0118375:03	ApexBio	Pentylenetetrazole	CNS stimulant	B7152	-1.02042	-0.7973
UM0118378:03	ApexBio	Pimozide	dopamine receptors inhibitor	C3837	9.59949	11.2003
UM0118393:04	TOCRIS		Retinoic acid	695	3.51276	20.4725
UM0118406:03	ApexBio	Thiamine HCl (Vitamin B1)	hydrochloride salt form of thiamine	B1852	4.33165	-1.55393
UM0118414:03	ApexBio	Sulfaphenazole	CYP2C9 inhibitor	C4131	1.41318	2.52671
UM0118420:03	SIGMA		Terfenadine	T9652	6.18218	8.40817
UM0118424:03	ApexBio	Tolbutamide	first generation potassium channel blocker	B2194	4.26721	3.42554
UM0118431:03	ApexBio	Triamterene	Sodium channel inhibitor	B2275	4.26806	1.70167
UM0118432:03	ApexBio	Trifluoperazine 2HCl	Dopamine D2 receptor inhibitor	B1397	7.45345	8.70989
UM0118440:03	ApexBio	Ticlopidine HCl	Purinergic (P2Y) receptor antagonist	B2164	5.2113	23.0244
UM0118442:03	ApexBio	Pyrimethamine	DHFR inhibitor	A4353	1.00174	0.512726
UM0118444:03	ApexBio	Mefenamic Acid	Anti-inflammatory agent	B1449	5.2348	19.5643
UM0118451:03	ApexBio	Mianserin HCl	5-HT2 receptor antagonist	A1796	5.67931	11.8166
UM0118457:03	ApexBio	Diphemanil Methylsulfate	AChR antagonist	A8414	1.43528	-0.130257
UM0118493:04	ApexBio		Mitoxantrone HCL	B2114	19.6116	16.574
UM0118501:03	ApexBio	Tolfenamic Acid	Non-steroidal anti-inflammatory drug	B1455	18.5282	50.5363
UM0118515:03	ApexBio	Indomethacin	Cox inhibitor	A8449	7.03669	5.00438
UM0118531:03	ApexBio	Nimesulide	Non-steroidal anti-inflammatory drug	B1452	43.0481	82.2339
UM0118557:03	ApexBio	Pergolide mesylate	Dopaminergic agonist	B1485	7.28952	13.4215
UM0118572:03	ApexBio	Acemetacin	COX inhibitor	B1440	4.89337	7.76941
UM0118579:03	ApexBio	Bufexamac	COX inhibitor	B1443	3.20842	1.55833
UM0118580:03	ApexBio	Amodiaquine dihydrochloride dihydrate	histamine N-methyl transferase inhibitor	B6134	7.27353	6.91382
UM0118581:03	ApexBio	Bumetanide	NKCC cotransporter inhibitor	A1855	3.89326	2.87699
UM0118604:04	ApexBio	Amiodarone HCl	Anti-arrhythmic drug	B1389	9.2525	11.7979
UM0118615:03	ApexBio	Anisomycin	JNK agonist, potent and specific	B6674	-4.59119	-0.322765
UM0118622:03	ApexBio	Pepstatin A	Aspartic proteinases inhibitor	A2571	3.63001	1.20372
UM0118624:04	ApexBio	Methyldopa	alpha-2 adrenergic receptor agonist	B1787	-1.62877	-0.401401
UM0118625:03	ApexBio	Tacrine hydrochloride	cholinesterase inhibitor	B6527	0.0654926	1.15399
UM0118626:03	ApexBio	Procainamide HCl	sodium channel blocker	B4798	6.42546	0.692696
UM0118636:05	ApexBio	Ketoconazole	Inhibitor of cyclosporine oxidase and testosterone 6 beta-hydroxylase	A4316	5.73	5.5539
UM0118639:03	ApexBio	Maprotiline HCl	Selective noradrenalin re-uptake inhibitor	B1338	5.87002	2.50862
UM0118650:03	ApexBio	Clorgyline (hydrochloride)	MAO-A inhibitor	C4137	2.37958	10.4875
UM0118651:03	ApexBio	Ritodrine HCl	?-2 adrenergic receptor agonist	B1347	4.33142	-5.55353
UM0118677:04	ApexBio	Daunorubicin HCl	DNA topoisomerase II inhibitor	B2285	46.2799	42.121
UM0118682:03	ApexBio	Fluoxetine HCl	Serotonin reuptake inhibitor,selective	A2436	6.16016	5.52907
UM0118717:04	TOCRIS		Budesonide	2671	2.08973	8.23185
UM0118727:03	ApexBio	Tobramycin	Aminoglycoside antibiotic	B1856	2.96835	-0.355063
UM0118728:03	ApexBio	Triflusal	COX inhibitor	B1461	6.36261	6.11991
UM0118736:03	ApexBio	Phenacetin	Non-opioid analgesic	B1453	4.49722	1.05546
UM0118747:02	TOCRIS		Parthenolide	610	2.90612	3.59776
UM0118750:03	ApexBio	Amprolium HCl	Thiamin antagonist/coccidiostat	B1663	6.32084	-0.0967933
UM0118751:03	ApexBio	Meticrane	Peripheral-type benzodiazepine receptor (PBR) inhibitor	A8471	3.92835	1.19717
UM0118760:03	ApexBio	Niflumic acid	Ca2+-activated Cl- channel blocker	B1530	11.1568	34.0151
UM0118790:03	TOCRIS		Mometasone	4115	1.4338	6.32072
UM0118809:04	ApexBio	Apoptosis Inducers	CYCLOHEXIMIDE	A8244	0.967566	-0.639371
UM0118823:03	ApexBio	Benzocaine	Sodium channel inhibitor	B1675	5.18534	2.69791
UM0118827:03	ApexBio	Benzethonium Chloride	Potent inhibitor of nAChRs	B1674	11.6907	8.77098
UM0118850:03	ApexBio	Doxazosin Mesylate	?1-adrenergic receptor antagonist	A2884	1.51059	2.17569
UM0118855:03	ApexBio	Gossypol	PAF inhibitor;anti-fertility and anti-cancer	N2135	33.8294	56.0845
UM0118879:05	TOCRIS		Ebselen	5245	-164.807	60.5104
UM0118891:03	Selleck Chemicals		Halcinonide	S4098	3.65006	23.4654
UM0118893:03	ApexBio	Dichlorphenamide	Carbonic anhydrase inhibitor	A8408	-1.53658	-0.974155
UM0118898:03	ApexBio	Sulfapyridine	short-acting sulfonamide antibiotic	B1844	4.41657	-1.23652
UM0118906:03	ApexBio	Brinzolamide	CA II inhibitor	A4359	4.05997	-0.219023
UM0118923:03	ApexBio	Dorzolamide HCl	Carbonic anhydrase inhibitor	A4357	6.7322	-0.465063
UM0118931:03	ApexBio	Ifosfamide	Cytostatic agent	A2097	4.91856	-0.333627
UM0118964:04	ApexBio	Isoprenaline HCl	?-adrenergic receptor agonist	B1336	2.83248	0.485739
UM0118980:03	ApexBio	Florfenicol	Antibacterial agent	B1758	3.42071	-0.247102
UM0118982:03	ApexBio	Lansoprazole	H+,K+-ATPase inhibitor	A1229	2.18311	1.8855
UM0118982:04	ApexBio	Dexlansoprazole	Proton pump inhibitor	B1725	-0.981365	2.72565
UM0118997:04	ApexBio	(S)-(+)-Ibuprofen	COX inhibitor	B1018	4.82424	2.00158
UM0119000:03	ApexBio	Ciprofibrate	PPAR? agonist	A4306	7.46428	9.83958
UM0119017:03	ApexBio	Chlorambucil	nitrogen mustard alkylating agent	B3716	1.74336	2.90478
UM0119023:03	ApexBio	Decamethonium Bromide	Nicotinic AChR partial agonist	B1601	2.11722	1.23775
UM0119043:03	ApexBio	Gabexate mesylate	Trypsin-like serine proteinases inhibitor	A4012	6.49131	2.69123
UM0119062:03	ApexBio	Mesalamine	IKK inhibitor	B1969	0.0753557	8.92581
UM0119067:03	ApexBio	Metyrapone	11-? hydroxylase (CYP11B1) inhibitor	B7347	-2.19972	1.85848
UM0119071:03	ApexBio	Nabumetone	COX inhibitor	B1450	3.72334	7.93955
UM0119080:03	ApexBio	Oxybenzone	sunscreen agent	B4737	2.28626	15.9199
UM0119095:03	ApexBio	Procarbazine HCl	Antineoplastic chemotherapy drug	B1470	-2.18326	0.706586
UM0119116:03	ApexBio	Torsemide	pyridine-sulfonyl urea type loop diuretic	B2055	11.8467	21.4639
UM0119136:03	ApexBio	Paroxetine HCl	Antidepressant agents	B2252	7.39476	23.5041
UM0119174:03	ApexBio	(-)-Epigallocatechin gallate (EGCG)	Antioxidant, antiangiogenic and antitumor agent	A2600	-183.709	17.4837
UM0119194:04	ApexBio	Kenpaullone	CDK1/cyclin B and GSK-3? inhibitor	B6720	14.4566	40.4699
UM0119370:03	ApexBio	Ellagic acid	Casein kinase 2 (CK2) inhibitor	A2306	3.73341	2.63858
UM0119382:03	ApexBio	Orlistat	Lipase inhibitor for obesity treatment	A8492	6.10052	-0.348128
UM0119411:03	ApexBio	Honokiol	Antioxidant/antitumor/antiangiogenic agent	N1672	10.8552	48.2664
UM0119470:03	ApexBio	3,3'-Diindolylmethane	Anticancer and antineoplastic agent	A3118	4.24323	34.9039
UM0119478:03	ApexBio	Amantadine HCl	Dopamine receptor agonist	B1486	6.00905	0.151273
UM0119500:03	ApexBio	4-Aminopyridine	potassium channel-blocking agent	B3530	2.46405	0.45213
UM0119503:03	ApexBio	Aspirin (Acetylsalicylic acid)	Cyclooxygenase (COX) inhibitor	A4013	8.454	1.27523
UM0119505:03	ApexBio	INO-1001	Potent PARP inhibitor	A4161	8.8951	-0.554919
UM0119515:03	ApexBio	ABT	Cytochrome P450 inhibitor	B7737	1.50742	0.645867
UM0119535:03	ApexBio	Acetylcysteine	Antioxidant;mucolytic agent	A8356	-1.27704	1.09711
UM0119560:03	ApexBio	Aniracetam	Nootropic drug for senile dementia	B1210	1.44242	4.42242
UM0119573:03	ApexBio	AEBSF.HCl	Serine protease inhibitor	A2573	0.793197	1.71987
UM0119596:03	ApexBio	Benzamide	poly (ADP-ribose) synthetase inhibitor	B6152	0.72751	-0.975441
UM0119633:03	ApexBio	ML 9 hydrochloride	MLCK inhibitor	B6300	3.95568	9.47516
UM0119639:03	ApexBio	Cilostazol	PDE3 inhibitor	A4337	8.33423	4.03413
UM0119678:03	ApexBio	Cystamine dihydrochloride	transglutaminase inhibitor	B5785	-45.9568	2.29517
UM0119735:03	ApexBio	Carbidopa	Decarboxylase inhibitor	B1904	-6.87086	2.51174
UM0119749:03	ApexBio	Clodronate Disodium	Potent antiosteolytic agent	B1709	4.56836	0.57086
UM0119770:03	ApexBio	Domperidone	Drug for gastroparesis	B1481	10.7715	11.4923
UM0119780:03	ApexBio	Etazolate hydrochloride	PDE-4 inhibitor and selective GABA-A receptor modulator	B6304	2.57164	1.12931
UM0119814:03	ApexBio	EIT hydrobromide	iNOS inhibitor	B6481	1.22886	-0.449145
UM0119851:04	ApexBio		GLUTAMINE	A8461	4.93342	0.2905
UM0119855:03	ApexBio	GBR 12935 dihydrochloride	dopamine reuptake inhibitor	B4661	11.0003	24.0337
UM0119875:03	ApexBio	Dopamine HCl	Dopamine D1-5 receptors agonist	B1482	0.229685	1.98282
UM0119881:03	ApexBio	Hydralazine HCl	Potassium channel activator	B2101	4.95149	3.32539
UM0119882:03	ApexBio	Histamine 2HCl	Histamine receptor agonist	B1561	1.65312	0.541602
UM0119883:04	ApexBio	Hydroxyurea	DNA synthesis inhibitor	B2102	0.335359	0.454323
UM0119885:04	TOCRIS		H-7 dihydrochloride	542	0.162564	29.3634
UM0119920:03	ApexBio	ML-7 hydrochloride	Myosin light chain kinase inhibitor	A3626	1.97816	17.8941
UM0119921:04	ApexBio	IBMX	Phosphodiesterase inhibitor	B7206	0.324518	-1.43162
UM0119942:03	ApexBio	Loratadine	Peripheral HH1R antagonist	A2960	12.0412	25.2912
UM0119946:02	ApexBio	BML-190	CB2 receptor ligand	B1425	10.3363	40.2758
UM0119947:03	ApexBio	Lamotrigine	5-HT inhibitor? sodium channel blocker	B2249	5.66013	0.955953
UM0119979:04	ApexBio	2-Methoxyestradiol (2-MeOE2)	Apoptotic, antiproliferative and antiangiogenic agent	A4188	9.66041	12.9665
UM0119983:03	ApexBio	Mizoribine	DNA/RNA synthesis inhibitor	B1472	4.97927	-0.208901
UM0119990:03	ApexBio	(S)-Methylisothiourea sulfate	iNOS inhibitor	B6447	3.18177	-0.918397
UM0120005:03	ApexBio	NMDA (N-Methyl-D-aspartic acid)	NMDA receptor agonist	B1624	4.02294	1.49795
UM0120049:03	ApexBio	3-Nitropropionic acid	mitochondrial respiratory complex II (succinate dehydrogenase) inhibitor	B5734	-0.35597	-1.13108
UM0120050:03	ApexBio	7-Nitroindazole	nNOS inhibitor	B6369	-0.0188381	2.18213
UM0120052:04	ApexBio	ZM 39923 HCl	JAK3 inhibitor,potent and selective	A4151	-1.4342	18.5938
UM0120059:03	ApexBio	NPPB	inhibitor of chloride channel	B6367	31.5715	52.1243
UM0120096:03	ApexBio	Phenylephrine HCl	Selective ?1-adrenergic receptor agonist	B1344	4.07988	0.785098
UM0120164:03	ApexBio	Pyrrolidinedithiocarbamate ammonium	NF-?B inhibitor	B6422	-1069.55	13.7528
UM0120165:03	ApexBio	Pyridostigmine Bromide	Reversible cholinesterase inhibitor	B1613	4.56261	1.23049
UM0120197:03	ApexBio	SC 560	COX-1-selective inhibitor	B6786	6.69206	17.9631
UM0120232:03	ApexBio	Taurine	Glycine receptor agonist	B1846	5.60049	-1.53253
UM0120250:03	ApexBio	AG-18	EGFR/PDGFR inhibitor	A1173	48.3428	48.6036
UM0120315:03	ApexBio	Tyrphostin 9	Selective EGFR/PDGFR inhibitor	B1494	67.7601	80.3378
UM0120610:02	ApexBio	Aminothiazole	Thyroid inhibitor	B1659	3.54441	1.15599
UM0120621:02	ApexBio	Tioxolone	CAI inhibitor	A4362	-18.8461	1.74143
UM0120654:03	ApexBio	L-Glutathione Reduced	used to elute glutathione S-transferase (GST) from glutathione agarose.	B7775	-13.8829	-0.786471
UM0120666:03	ApexBio	Gallic acid		N1830	-5.34882	-0.452634
UM0121046:03	ApexBio	Chrysophanol		N1852	-25.5824	14.5114
UM0121246:02	ApexBio	Escitalopram Oxalate	Selective 5-HT reuptake inhibitor	B2238	1.98325	-0.320524
UM0121254:03	ApexBio	Ramelteon	Agonist of melatonin receptor(M1-M2),highly selective	A1748	7.11084	6.00524
UM0121277:03	ApexBio	Pantoprazole	H+/K+-ATPase inhibitor	B4720	-4.37893	-0.237113
UM0121289:03	ApexBio	Celecoxib	Selective cyclooxygenase-2 (COX-2) inhibitor	A1664	6.97906	16.2053
UM0121300:03	ApexBio	Valdecoxib	COX-2 inhibitor	B1459	9.68683	9.88533
UM0121306:03	ApexBio	Rosiglitazone	Potent PPAR? agonist	A4304	7.31252	12.7068
UM0121308:03	ApexBio	Zolmitriptan	Potent 5-HT1B/1D/1F agonist	B2261	3.17409	-0.460536
UM0121309:03	ApexBio	Oxcarbazepine	BTX inhibitor	B2279	3.92624	3.33633
UM0121340:03	ApexBio	Benazepril HCl	angiotensin-converting enzyme (ACE) inhibitor	B2216	4.88159	-0.43295
UM0121350:03	ApexBio	Lithium Citrate	Mood stabilizer	A8462	2.63078	-1.11636
UM0121388:04	ApexBio	Hexachlorophene	KCNQ1/KCNE1 potassium channel activator	B6140	21.4254	52.7807
UM0121404:03	ApexBio	Azithromycin	Antibiotic by inhibiting protein synthesis	B1398	3.35519	0.611192
UM0121462:03	ApexBio	Clarithromycin	CYP3A inhibitor, potent	A4322	7.05657	0.925187
UM0121474:03	ApexBio	Sodium salicylate	NF-?B inhibitor	B2028	4.70507	-0.330391
UM0121479:03	ApexBio	Phenytoin sodium	Sodium channel stabilizer	B2272	7.9556	12.2504
UM0125917:02	ApexBio	Daclatasvir (BMS-790052)	HCV NS5A inhibitor	A5618	3.58069	3.85407
UM0127331:04	ApexBio		COLCHICINE	A3324	1.95526	3.09058
UM0127803:03	ApexBio	KU 55933	ATM inhibitor,potent and selective	A4605	10.4113	14.3004
UM0127805:02	ApexBio	AG-1024	Selective IGF-1R inhibitor	A2673	61.7465	81.2641
UM0127809:02	ApexBio	AKT inhibitor VIII	Allosteric Akt kinase inhibitor	A3149	12.5366	16.6937
UM0127814:02	ApexBio	Dorsomorphin	AMPK inhibitor	B3252	-1.92657	19.1973
UM0127817:03	ApexBio	Bay 11-7821(BAY 11-7082)	IKK/NF-?B/TNF? inhibitor	A4210	-51.684	11.217
UM0127818:03	ApexBio	GNF 2	Bcr-Abl inhibitor	A8603	18.497	34.8377
UM0127819:02	ApexBio	GF 109203X	Protein kinase C,MLCK,PKG and PKA inhibitor	A8342	38.8037	67.6936
UM0127821:02	ApexBio	Bohemine	CDK inhibitor	B6101	5.20399	4.12996
UM0127827:02	ApexBio	D4476	CK1/ALK5 inhibitor,specific and cell permeable	A3342	15.6972	37.5228
UM0127835:03	ApexBio			B1236	6.69495	13.139
UM0127837:02	ApexBio	Compound 56	REGFR inhibitor	A8197	17.2517	20.7933
UM0127838:02	ApexBio	CVT-313	Cdk2 inhibitor	A3336	5.20902	6.84477
UM0127848:03	ApexBio	FR 180204	ERK inhibitor	A8304	1.30632	1.35398
UM0127852:02	ApexBio	TCS 359	Potent FLT3 inhibitor	A2323	5.89748	19.65
UM0127855:02	ApexBio	GW2580	CFMS kinase/CSF-1R inhibitor,selective and ATP-competitive	A1655	7.50661	7.2368
UM0127856:02	ApexBio	TDZD-8	GSK-3? inhibitor	B1249	-627.222	41.7042
UM0127858:02	ApexBio	AR-A014418	GSK3? inhibitor, ATP-competitive and selective	A3184	43.4704	66.0149
UM0127862:03	ApexBio	TWS119	GSK-3? inhibitor	B1540	10.9194	24.4632
UM0127865:02	ApexBio	Go 6983	pan-PKC inhibitor	A8343	30.2138	49.9935
UM0127869:03	ApexBio	IC261	CK1 inhibitor	B6108	30.3944	74.9975
UM0127870:03	ApexBio	TPCA-1	IKK-2 inhibitor,potent and selective	A4602	17.1628	19.8618
UM0127873:03	ApexBio	PQ 401	IGF1R inhibitor,potent and cell-permeable	A2033	7.46353	19.9388
UM0127874:03	ApexBio	IRAK-1-4 Inhibitor I	IRAK-1/4 inhibitor	A3505	3.20649	12.4378
UM0127875:02	ApexBio	Pyridone 6	Pan-JAK inhibitor	A3741	3.84852	10.7674
UM0127876:02	ApexBio	WHI-P154	JAK3 inhibitor	A4150	6.65247	9.14014
UM0127884:02	ApexBio	LY 294002	Potent PI3K inhibitor	A8250	1.2103	0.52762
UM0127888:02	ApexBio	SL-327	Selective MEK1/2 inhibitor	A1894	26.5762	49.9377
UM0127889:02	ApexBio	SU11274	C-Met inhibitor,potent and selective	A2678	35.3104	71.5096
UM0127890:04	ApexBio	CGP 57380	MNK1 inhibitor, specific and selective	B3570	6.01552	5.77725
UM0127892:02	ApexBio	QNZ (EVP4593)	Potent NF-?B inhibitor	A4217	18.9642	24.109
UM0127895:04	ApexBio	PD98059	MEK inhibitor,selective and reversible	A1663	8.28195	12.9058
UM0127896:03	ApexBio	PD 169316	P38 MAPK inhibitor	A8689	29.9241	58.1396
UM0127905:03	ApexBio	PI-103	Class I PI3K, mTOR and DNA-PK inhibitor	A2067	4.79417	4.01569
UM0127909:02	ApexBio	1-NM-PP1	Pp60c-src inhibitor	B1299	15.6798	74.491
UM0127917:04	ApexBio	SB 203580	P38 MAP kinase inhibitor	A8254	5.25424	16.5117
UM0127929:03	ApexBio	MNS	Inhibitor of Src/Syk tyrosine kinases	A8661	9.38994	9.64806
UM0127931:02	ApexBio	LY364947	inhibitor of TGF-? type I receptor kinase domain	B2287	7.44804	7.1193
UM0127932:03	ApexBio	AG-490	JAK2/EGFR inhibitor	A4139	36.8076	36.2577
UM0127935:03	ApexBio	Tyrphostin AG 1296	PDGFR inhibitor,selective and ATP-competitive	A2477	7.21318	8.29919
UM0127938:03	ApexBio	Tivozanib (AV-951)	VEGFR inhibitor,potent and selective	A2251	20.3339	25.8386
UM0127940:03	ApexBio	SU5416	VEGF receptor inhibitor and AHR agonist	A3847	49.0881	56.2669
UM0127943:04	ApexBio	Dasatinib (BMS-354825)	Src and BCR-Abl inhibitor	A3017	7.98177	9.59184
UM0127944:02	ApexBio	Erlotinib	EGFR tyrosine kinase inhibitor	A3397	1.58268	7.48114
UM0127945:04	ApexBio	Gefitinib (ZD1839)	Selective EGFR inhibitor	A8219	9.26945	9.98419
UM0127946:02	ApexBio	AZD8330	MEK 1/2 inhibitor	A8374	5.23723	1.89217
UM0127947:02	ApexBio	BIRB 796 (Doramapimod)	P38 MAPK inhibitor,cell permeable and highly selective	A5639	4.8571	10.7297
UM0127949:04	ApexBio	PLX-4720	BRAF kinase inhibitor	A3016	7.02314	29.6839
UM0127950:06	ApexBio	Sorafenib	Raf kinases and tyrosine kinases inhibitor	A3009	5.76458	5.10503
UM0127952:03	ApexBio	Imatinib (STI571)	Protein-tyrosine kinase inhibitor	B2171	4.48681	7.18882
UM0127953:02	ApexBio	Lapatinib	EGFR/HER2 inhibitor,potent,selective and reversible	A8218	23.7259	55.0507
UM0127954:03	ApexBio	Masitinib (AB1010)	Tyrosine kinase inhibitor, potent and selective	A2942	10.4407	15.5439
UM0127956:03	ApexBio	Nilotinib(AMN-107)	Bcr-Abl kinase inhibitor,selective	A8232	10.3951	17.2571
UM0127957:02	ApexBio	Pazopanib (GW-786034)	VEGFR/PDGFR/FGFR inhibitor	A3022	7.96571	11.2318
UM0127958:02	ApexBio	Roscovitine (Seliciclib,CYC202)	CDK inhibitor,potent and selective	A1723	8.5587	10.3065
UM0127961:02	ApexBio	VX-680 (MK-0457,Tozasertib)	Aurora kinase inhibitor	A4111	3.28012	9.03868
UM0127962:02	ApexBio	Vandetanib (ZD6474)	VEGFR2/EGFR antagonist	A8555	6.39806	5.27516
UM0127963:02	ApexBio	Vatalanib (PTK787) 2HCl	Tyrosine kinase receptor inhibitor	A1778	8.93924	26.4097
UM0127963:03	ApexBio	Vatalanib	VEGFR-1/-2 inhibitor,cell-permeable	A3969	13.3269	29.0688
UM0127964:03	ApexBio	VX-702	P38? MAPK inhibitor,highly selective and ATP-competitive	A8687	6.96079	6.19867
UM0127965:02	ApexBio	AZ 628	Raf kinases,potent and ATP-competitive	A8371	16.7239	24.5842
UM0127968:02	ApexBio	H 89 2HCl	Potent PKA inhibitor	B2190	5.04495	31.7196
UM0127976:02	ApexBio	SB-505124 hydrochloride	ALK5/ALK4/ALK7 inhibitor in TGF-?/activin signalling,selective	A3799	2.76799	12.1432
UM0128176:02	ApexBio	Tofacitinib (CP-690550,Tasocitinib)	Janus kinase inhibitor	A4138	7.73253	-2.94417
UM0128207:03	ApexBio	2,4-Pyridinedicarboxylic Acid	Histone LSD inhibitor	B5972	2.29994	1.39608
UM0128310:03	ApexBio	Vemurafenib (PLX4032, RG7204)	BRAF kinase inhibitor	A3004	13.9121	34.509
UM0128311:02	ApexBio	SB590885	Potent B-Raf inhibitor	B1406	6.98987	33.9742
UM0128540:02	ApexBio	Trichostatin A (TSA)	HDAC inhibitor	A8183	6.07601	3.51892
UM0128542:02	ApexBio	Splitomicin	inhibitor of Sir2p and fMLP-induced free radicals	A8242	1.04529	1.17451
UM0128545:02	ApexBio	Suberohydroxamic Acid	HDAC inhibitor	B5976	3.1609	0.591152
UM0128546:02	ApexBio	Scriptaid	HDAC inhibitor,novel and cell-permeable	A4106	2.35988	3.13986
UM0128548:04	ApexBio	Decitabine (NSC127716, 5AZA-CdR)	Deoxycytidine analog and cellular diifferentiation inducer	A1906	3.23662	0.991035
UM0128549:02	ApexBio	Zebularine	DNA methylation inhibitor	A1915	1.11627	-0.463129
UM0128550:04	ApexBio	Vorinostat (SAHA, MK0683)	HDAC inhibitor	A4084	7.11967	3.55743
UM0128550:05	TOCRIS	(SAHA, MK0683)" HDAC inhibitor	Vorinostat	4652	1.21536	0.628625
UM0128552:02	ApexBio	ITSA-1 (ITSA1)	HDAC activator via Trichostatin A (TSA) suppression	B7816	12.3255	13.9298
UM0128554:02	ApexBio	Valproic acid	HDAC1 inhibitor	B1251	0.642116	-0.443368
UM0128555:02	ApexBio	EX 527 (SEN0014196)	SIRT1 inhibitor	A4181	6.6989	3.36204
UM0128556:03	ApexBio	Resveratrol	SIRT1 activator	A4182	14.252	25.412
UM0128559:03	ApexBio	Piceatannol	p56lck/Syk inhibitor	N2031	9.18182	17.8128
UM0128562:02	ApexBio	AGK 2	SIRT2 inhibitor, potent and selective	B7323	9.57013	15.9142
UM0128565:02	ApexBio	Anacardic acid	HAT inhibitor	A4488	2.85153	5.40209
UM0128567:02	ApexBio	BIX 01294	G9a and GLP inhibitor	A1909	3.55653	1.13066
UM0128574:02	ApexBio	NCH 51	Histone deacetylase (HDAC) inhibitor	A4495	3.48187	3.39034
UM0128575:02	ApexBio	CI994 (Tacedinaline)	HDAC inhibitor	A4102	2.00431	-1.75199
UM0128576:03	ApexBio	NSC 3852	HDAC inhibitor	A4496	13.7535	10.5861
UM0128577:02	ApexBio	CAY10603	potent and selective inhibitor of HDAC6	B4856	4.73078	3.14448
UM0128581:02	ApexBio	UNC0638	G9a/GLP HMTase inhibitor, potent and selective	A1914	1.88334	0.933674
UM0129936:02	ApexBio	MI-2	Menin-MLL Inhibitor	A3602	5.44308	8.91584
UM0129937:03	ApexBio	EPZ-6438	EZH2 inhibitor,potent and selective	A8221	8.09432	4.35114
UM0129939:02	ApexBio	UNC 0646	G9a and GLP inhibitor	A4504	8.24694	0.239893
UM0130968:04	ApexBio	AZD6244 (Selumetinib)	MEK inhibitor	A8207	15.3857	16.5032
UM0130972:02	ApexBio	PD184352 (CI-1040)	Selective MEK inhibitor	A1792	28.3998	70.1317
UM0130973:02	ApexBio	Lenvatinib (E7080)	VEGFR inhibitor	A2174	3.23572	3.42192
UM0130974:02	ApexBio	Enzastaurin (LY317615)	PKC beta inhibitor,potent and selective	A1670	33.6728	49.8797
UM0130975:02	ApexBio	Erlotinib Hydrochloride	Selective EGFR inhibitor	A8234	8.78608	10.5421
UM0130976:02	ApexBio	GDC-0941	PI3K inhibitor,potent and selective	A8210	4.14364	3.01161
UM0130977:03	ApexBio	Trametinib (GSK1120212)	MEK1 and MEK2 inhibitor, potent and selective	A3018	3.89241	2.21369
UM0130977:04	ApexBio	Trametinib DMSO solvate	Allosteric MEK1/MEK2 kinase inhibitor	A3887	4.32786	6.80982
UM0130978:02	ApexBio	Imatinib Mesylate (STI571)	Abl/c-kit/PDGFR inhibitor	A1805	8.32592	10.2245
UM0130979:02	ApexBio	Lapatinib Ditosylate	EGFR/HER2 inhibitor,potent and selective	A3967	24.3486	54.7163
UM0130980:03	ApexBio	Lenalidomide (CC-5013)	Antineoplastic agent,inhibits angiogenesis	A4211	-0.54538	-1.48846
UM0130983:02	ApexBio	MK-2206 dihydrochloride	Akt1/2/3 inhibitor	A3010	6.85542	6.13991
UM0130987:02	ApexBio	NVP-BHG712	EphB4 inhibitor,potent and selective	A8683	13.176	37.8952
UM0130989:03	ApexBio	Quizartinib (AC220)	FLT3 inhibitor,potent and selective	A5793	3.68582	1.24653
UM0130993:02	ApexBio	Sorafenib Tosylate		A8245	7.27775	7.09909
UM0130996:02	ApexBio	U0126-EtOH	MEK1/2 inhibitor	A1337	-4.06649	28.8069
UM0130997:02	ApexBio	XL147	PI3K inhibitor,selective and reversible	A5112	32.4244	61.8115
UM0130998:02	ApexBio	ZM336372	C-Raf inhibitor, potent and selective	A8545	6.27344	21.0787
UM0131000:03	ApexBio	PD 173074	FGFR inhibitor	A8253	3.18076	0.204959
UM0131001:04	ApexBio	Ki8751	VEGFR-2 inhibitor,potent and selective	A1821	8.52906	5.99715
UM0131663:02	ApexBio	K-Ras(G12C) inhibitor 12	allosteric inhibitor of K-Ras(G12C)	B4876	5.27045	5.24349
UM0132665:02	ApexBio	Ciclopirox ethanolamine	iron chelator, broad-spectrum antifungal agent	B1384	5.16227	0.764667
UM0132668:02	ApexBio	Clomiphene citrate	Selective estrogen receptor modulator	B1504	18.6357	14.0113
UM0132670:02	ApexBio	Cromolyn sodium	Mast cell membrane stabilizer	B3300	2.09498	0.118676
UM0132673:02	TOCRIS		Cytarabine	4520	1.95299	0.813453
UM0132725:02	ApexBio	Melphalan	DNA alkylating agent	A4473	1.05131	3.22951
UM0132728:02	ApexBio	Methimazole	ICAM-1 inhibitor	A8472	2.03551	3.03315
UM0132735:02	ApexBio	Naphazoline HCl	Adrenergic receptor agonist	B1340	2.15233	0.394657
UM0132755:02	ApexBio	Propylthiouracil	thyroperoxidase and 5'-deiodinase inhibitor	B2121	2.48576	1.03071
UM0132756:02	ApexBio	Pyrantel Pamoate	anthelmintic agent	B2149	2.57617	8.97105
UM0132766:02	ApexBio	Theophylline		N1442	1.17159	-0.291319
UM0132779:02	ApexBio	Urea	organic compound	B7781	1.82588	0.23198
UM0132794:02	ApexBio	Betahistine 2HCl	Histamine H3 receptor inhibitor	B1555	-0.431422	2.04871
UM0132795:02	ApexBio	Mycophenolic acid	Dehydrogenase inhibitor	B1981	2.98269	1.41379
UM0132797:02	TOCRIS		Ouabain	1076	1.37605	1.42396
UM0132846:02	ApexBio	6,7-Dihydroxycoumarin		N1764	3.93847	4.39213
UM0132882:02	ApexBio	Galanthamine HBr	Acetylcholinesterase inhibitor	A1745	5.122	0.190618
UM0132889:02	ApexBio	Enalapril Maleate	angiotensin-converting enzyme (ACE) inhibitor	B2205	3.78845	-0.0660963
UM0132892:02	ApexBio	Folic acid		N2075	-7.69554	2.0522
UM0132947:02	ApexBio	Enoxacin (Penetrex)	Topoisomerase inhibitor	A8423	1.21031	4.43769
UM0132958:02	ApexBio	Methazolamide	Carbonic anhydrase inhibitor	A4364	6.07026	0.882267
UM0132985:02	ApexBio	Enrofloxacin	Fluoroquinolone antibiotic	B1742	3.36536	1.78649
UM0132999:02	ApexBio	Tacrolimus (FK506)	Macrolide calcineurin inhibitor,immunosuppressant	B2143	6.28825	15.4384
UM0133001:02	ApexBio	Lovastatin	HMG-CoA reductase inhibitor	A4365	9.7814	15.3851
UM0133037:02	ApexBio	(S)-10-Hydroxycamptothecin	inhibitor of topoisomerase I	B4745	5.24785	9.83807
UM0133054:02	ApexBio	Rofecoxib	COX-2 inhibitor	B1454	5.06642	1.38442
UM0133055:02	ApexBio	Simvastatin (Zocor)	HMGCR (HMG-CoA reductase) inhibitor	A8522	10.3433	14.3538
UM0133057:02	ApexBio	Irbesartan	Angiotensin II inhibitor	A5970	4.97434	5.21051
UM0133058:02	ApexBio	Ofloxacin	Fluoroquinolones,antibiotics	A5511	2.76378	-0.355236
UM0133085:02	ApexBio	Flunixin Meglumin	potent cyclooxygenase inhibitor	B1445	12.9195	36.543
UM0133133:02	ApexBio	Pirfenidone	TGF-? production inhibitor	B2288	3.35154	0.980233
UM0133140:02	ApexBio	Rufinamide	voltage-gated sodium channel blocker	B2280	1.78168	0.0778449
UM0133179:02	ApexBio	Ramipril	angiotensin-converting enzyme (ACE) inhibitor	B2208	4.85428	0.646141
UM0133189:02	ApexBio	(-)-Huperzine A	NMDA receptor antagonist/AChE inhibitor	A1932	0.223452	0.279859
UM0133190:02	ApexBio	Icariin	PDE5 inhibitor	N1705	3.3039	17.3874
UM0133232:02	ApexBio	Duloxetine HCl	5-HT receptor inhibitor	A8421	2.76942	23.5596
UM0133235:02	ApexBio	Terbinafine HCl	Potent non-competitive inhibitor of squalene epoxidase	B2047	20.9811	7.74251
UM0133255:02	ApexBio	Triclosan	broad-spectrum antibacterial agent	C4035	14.6278	50.6758
UM0133274:02	ApexBio	Etomidate	General anesthetic with GABA modulatory and GABA-mimetic actions	A1958	4.24594	13.3754
UM0133276:02	ApexBio	Tadalafil	PDE5 inhibitor	A4327	8.51215	5.87989
UM0133287:02	ApexBio	Toremifene Citrate	Oral selective estrogen receptor modulator (SERM)	B1513	28.0469	53.2083
UM0133300:02	ApexBio	Acamprosate calcium	GABA receptor agonist and modulator of glutamatergic systems	A3142	4.28715	0.939733
UM0133345:02	ApexBio	Triclabendazole	Microtubule associated inhibitor	B1860	23.5247	37.188
UM0133346:02	ApexBio	Nifuroxazide	STAT inhibitor	B1799	15.1779	17.0795
UM0133352:02	ApexBio	Oseltamivir phosphate	Potent and selective inhibitor of the neuraminidase	B1803	1.74378	-0.528669
UM0133361:02	ApexBio	Aripiprazole	5-HT receptor partial agonist	B2232	9.93568	19.629
UM0133369:02	ApexBio	Rabeprazole sodium	proton pump inhibitor	B3466	-0.308556	1.34119
UM0133406:02	ApexBio	7,8-Dihydroxyflavone	Tyrosine kinase receptor B (TrkB) agonist	B5484	5.88589	8.59316
UM0133421:02	ApexBio	Celastrol	Antioxidant, anti-inflammatory and immunosuppressive agent	A2604	4.58185	15.0248
UM0133473:02	ApexBio	Isosafrole	A stiripentol analog, a potent LDH inhibitor.	A8703	6.53197	2.42443
UM0133517:02	ApexBio	Amoxapine	GLYT2a transport activity inhibitor	B1660	9.27154	7.38868
UM0133525:02	ApexBio	5-Azacytidine	DNA methyltransferase inhibitor.	A1907	5.42931	1.06901
UM0133539:02	ApexBio	Methotrexate	Folate antagonist,inhibits DFHR	A4347	6.01368	2.62154
UM0133539:03	TOCRIS	Folate antagonist,inhibits DFHR	Methotrexate	1230	-19.3823	3.31389
UM0133552:02	ApexBio	Quercetin dihydrate	PLA2 and PI 3-kinase inhibitor	A2552	20.5811	33.902
UM0133552:03	ApexBio	Quercetin	Antitumor agent	N1841	17.509	26.1036
UM0133570:02	ApexBio	2,3-Butanedione-2-monoxime	myosin ATPase inhibitor	C3564	4.30313	1.75274
UM0133587:02	ApexBio	5-BrdU	Synthetic thymidine analog	B3589	2.4778	0.944575
UM0133591:02	ApexBio	Bay 11-7085	NK-?B activation inhibitor	B3033	-66.5187	13.7094
UM0133618:02	ApexBio	Carbamazepine	Inhibitor of neuronal voltage-gated Na+ channels	B1390	4.00612	3.18686
UM0133622:02	ApexBio	Chlorothiazide	Carbonic anhydrase inhibitor	A8397	4.45865	0.968571
UM0133624:02	ApexBio	Cefazolin (sodium salt)	broad-spectrum, first-generation cephalosporin antibiotic	C4183	-72.9972	0.150757
UM0133635:02	ApexBio	DMAT	CK2 inhibitor,potent and selective	A3368	6.05771	35.316
UM0133637:02	ApexBio	Cefotaxime (sodium salt)	cephalosporin antibiotic	C4588	-154.766	1.37794
UM0133648:02	ApexBio	Camptothecin	Topoisomerase I inhibitor,prototypic	A2877	1.48104	1.99715
UM0133648:03	TOCRIS	Topoisomerase I inhibitor,prototypic	Camptothecin	1100	1.28513	2.08599
UM0133650:02	ApexBio	Cilnidipine	Blocker of Dual L- and N-type calcium channel	A1447	32.2104	81.6372
UM0133658:02	ApexBio	Indirubin	cyclin-dependent kinases and GSK-3? inhibitor	B3672	19.4541	16.3148
UM0133662:02	ApexBio	Embelin	XIAP inhibitor,cell-permeable	A8235	7.80224	15.5193
UM0133665:02	ApexBio	Shikonin		N2643	-117.575	46.0899
UM0133684:02	ApexBio	Zalcitabine	Reverse transcriptase inhibitor	B2223	1.06402	-0.0483861
UM0133703:02	ApexBio	Baicalein	Lipoxygenases inhibitor	N1858	-1.66364	8.53534
UM0133719:02	ApexBio	Finasteride	Inhibitor of Type II 5?-reductase	A5143	5.39951	1.60173
UM0133722:02	ApexBio	Fluvoxamine maleate	Serotonin reuptake inhibitor,selective,antidepressant	A2553	6.73136	2.34488
UM0133724:03	ApexBio	Fluorouracil (Adrucil)	Antitumor agent;inhibitor of thymidylate synthase	A4071	4.27206	1.18051
UM0133727:02	ApexBio	Flunarizine 2HCl	Calcium entry blocker	B1412	42.9071	10.3432
UM0133732:02	ApexBio	Caffeic Acid Phenethyl Ester	NF-?B activation inhibitor	B1644	32.1271	43.717
UM0133742:02	ApexBio	Mevastatin	HMG-CoA reductase inhibitor	B1788	5.7156	10.3131
UM0133745:02	ApexBio	Brefeldin A	ATPase inhibitor	B1400	4.29196	1.41393
UM0133748:02	ApexBio	Genistein	ER agonist	A2198	66.7804	59.2612
UM0133752:04	ApexBio	Isotretinoin	Dopamine ?-hydroxylase activator	A4330	0.361674	16.3506
UM0133752:05	StemCell		RETINOIC ACID (ALL TRANS)	72262	3.61256	21.1264
UM0133760:02	ApexBio	Beta-Lapachone	DNA topoisomerase I inhibitor,selective	B2290	-7.21992	9.40037
UM0133761:02	ApexBio	Mitomycin C	Inhibits DNA synthesis,antibiotic and antitumor agent	A4452	-1.28777	0.596465
UM0133765:02	ApexBio	Doxorubicin (Adriamycin) HCl	Antitumour antibiotic,inhibits TOPO II.	A1832	29.8649	34.1223
UM0133765:03	ApexBio	Doxorubicin	Topo II inhibitor,immunosuppresive antineoplastic antibiotic	A3966	52.3818	45.9831
UM0133766:02	ApexBio	Cyclopamine	Hedgehog (Hh) signaling Inhibitor	A8340	9.90312	2.44455
UM0133795:02	ApexBio	Ketotifen Fumarate	Histamine H1 receptor antagonist	B1562	3.48005	5.69203
UM0133802:02	ApexBio	LFM-A13	BTK-specific tyrosine kinase inhibitor	B5952	16.4234	54.4576
UM0133810:02	ApexBio	Naproxen Sodium	cyclooxygenase inhibitor	B5984	1.03046	7.04
UM0133818:02	ApexBio	Meclofenamate Sodium	dual COX-1/COX-2 inhibitor	B4796	8.93767	21.0689
UM0133819:02	ApexBio	Milrinone	PDE-3 inhibitor	B1386	4.32889	-0.0150346
UM0133840:02	ApexBio	Nefiracetam	GABA receptor activator	B1532	-2.20129	-0.154645
UM0133861:02	ApexBio	Apigenin	Antioxidant plant flavanoid	N1828	17.9732	24.6741
UM0133867:02	ApexBio	Biochanin A	Flavonoid isoflavone	N1308	73.8593	69.131
UM0133869:02	ApexBio	Butein	Protein kinase inhibitor	A2689	50.2437	52.5148
UM0133891:02	ApexBio	Diosmetin	CYP1A1 inhibitor	B5990	6.93076	11.6634
UM0133934:02	ApexBio	Luteolin	Antioxidant and free radical scavenger	N1831	9.89547	25.5503
UM0133944:02	ApexBio	Myricetin		N1850	-231.173	47.9829
UM0133960:02	ApexBio	Plumbagin	Anticancer agent	A4456	-181.935	19.9541
UM0134017:02	ApexBio	Cryptotanshinone	STAT3/AChE inhibitor	N1843	5.36126	20.2808
UM0134047:02	Abcam		Menadione	ab141272	-22.4471	5.81919
UM0134068:02	ApexBio	8-Methoxypsoralen	CYP inhibitor	N1305	0.973626	2.16661
UM0134086:02	ApexBio	Piroxicam	Prostaglandin synthesis/Coxinhibitor	A8503	9.55027	4.32886
UM0134099:02	ApexBio	Pifithrin-?	Inhibitor of p53 binding and anti-apoptotic	A4482	2.97313	9.08021
UM0134126:02	ApexBio	Risperidone	SR-2A inhibitor	A8514	7.40262	4.96491
UM0134132:02	ApexBio	Nicorandil	Potassium channel activator	B2197	1.09802	-2.29353
UM0134146:01	PRESTWICK		Nadifloxacin	Prestw1120_Nad	1.72492	4.29317
UM0134172:02	ApexBio	Clonidine HCl	?2-adrenergic receptor agonist	B1333	4.69662	1.3295
UM0134174:02	ApexBio	Antazoline HCl	Histamine receptor inhibitor	B1664	7.51318	0.949412
UM0134180:02	ApexBio	Dantrolene, sodium salt	ryanodine receptor (RYR) channels inhibitor	B6329	21.9053	25.7237
UM0134186:02	ApexBio	Moclobemide (Ro 111163)	Reversible inhibitor of MAO-A	A4370	3.92416	0.401036
UM0134205:02	ApexBio	Digoxin	Na+/K+ ATPase pump inhibitor	B7684	1.05928	-2.96121
UM0134205:03	TOCRIS		Digoxin	4583	0.832721	1.32949
UM0134215:02	ApexBio	Ouabain	selective Na+/K+-ATPase inhibitor	B2270	3.84335	0.803165
UM0134252:02	ApexBio	Glimepiride	Sulfonylurea compound	A4033	7.33632	4.38246
UM0134288:02	ApexBio	Carbenoxolone disodium	11?-HSD inhibitor	A8389	5.2491	9.67695
UM0134301:02	ApexBio	Ethynodiol diacetate	Progestogen receptor agonist	B1508	17.2456	16.1007
UM0134313:02	ApexBio	Ozagrel HCl	Potent and selective inhibitor of thromboxane (TXA2) synthetase	B2116	3.18695	-0.659973
UM0134315:02	SANTA CRUZ		Proscillaridin A	sc-500903	2.21182	3.11702
UM0134331:02	ApexBio	Riluzole	Sodium channel protein inhibitor	A8513	14.4984	20.1744
UM0134339:02	ApexBio	SB 216763	GSK-3 inhibitor,ATP-competitive,potent and selective	A8240	43.0006	64.0385
UM0134340:02	ApexBio	SB 415286	GSK-3 inhibitor,potent and selective	A8241	-12.6257	28.4448
UM0134345:02	ApexBio	Sertraline HCl	selective serotonin re-uptake inhibitor (SSRI)	B2257	11.8007	34.6253
UM0134349:02	ApexBio	Sulindac	Anti-inflammatory agent;COX inhibitor	B2044	4.95384	3.18503
UM0134350:02	ApexBio	SU 4312	VEGFR and PDGFR tyrosine kinases inhibitor	B6746	63.2823	71.4253
UM0134355:02	ApexBio	Wortmannin	PI3K inhibitor,selective and irreversible	A8544	11.7999	31.9119
UM0134356:02	ApexBio	Tranilast	Angiogenesis inhibitor	A5375	12.5826	18.3387
UM0134358:02	ApexBio	TBB	Casein kinase-2 (CK2) inhibitor	A3861	5.22779	42.6554
UM0134420:02	ApexBio	WAY-100635 maleate salt	5-HT1A receptor agonist	B2260	5.94782	1.24816
UM0134421:02	ApexBio	Xylazine HCl	?2 Adrenoceptor agonist	B1351	7.26122	1.10293
UM0134609:02	ApexBio	A-769662	AMPK activator,potent and reversible	A3963	19.4767	42.5962
UM0135452:02	ApexBio	MK-1775	Wee1 kinase inhibtor,potent and ATP-competitive	A5755	3.11596	7.84093
UM0135461:02	ApexBio	VE-821	ATR kinase inhibitor	A2521	5.28222	11.306
UM0135462:02	ApexBio	VE-822	ATR inhibitor	B1383	6.83194	14.1496
UM0135466:02	ApexBio	Nu 6027	ATR/CDK inhibitor, potent and selective	A1986	3.26625	5.06589
UM0135467:02	ApexBio	NU7441 (KU-57788)	DNA-PK inhibitor	A8315	13.8318	24.5452
UM0135469:02	ApexBio	ETP-46464	ATR inhibitor,potent and selective	A8626	4.16846	11.2773
UM0135471:02	ApexBio	Rucaparib (AG-014699,PF-01367338)	Potent PARP inhibitor	A4156	-1.66234	3.1253
UM0135473:02	ApexBio	Olaparib (AZD2281, Ku-0059436)	Potent PARP1/PARP2 inhibitor	A4154	8.02338	2.33867
UM0135479:02	ApexBio	Rigosertib (ON-01910,Estybon)	Plk1 inhibitor	A1404	4.20841	4.32671
UM0135483:03	ApexBio	Bortezomib (PS-341)	Proteasome Inhibitor	A2614	3.23579	1.59004
UM0135484:03	ApexBio	Temsirolimus	MTOR inhibitor	A8314	1.94684	1.62644
UM0135485:03	ApexBio	Tipifarnib (Zarnestra)	Farnesyltransferase inhibitor,potent and specific	A4227	15.1449	47.0944
UM0135486:02	ApexBio	Barasertib (AZD1152-HQPA)	Aurora Kinase B inhibitor, Potent and selective	A4112	1.51114	3.12198
UM0135487:02	ApexBio	MLN8237 (Alisertib)	Aurora A Kinase inhibitor, Potent and selective	A4110	11.3294	50.431
UM0135488:02	ApexBio	GDC-0449 (Vismodegib)	Hedgehog antagonist,potent and selective	A3021	8.47219	8.7727
UM0135497:03	ApexBio	ABT-199	Bcl-2 inhibitor,potent and selective	A8194	25.4079	28.8853
UM0135507:02	ApexBio	Mercaptopurine (6-MP)	Purine synthesis inhibitor	A2355	-19.127	1.9814
UM0135509:03	ApexBio	Temozolomide	DNA methylating, chemotherapeutic agent	B1399	4.40356	1.16259
UM0135511:02	ApexBio	Panobinostat (LBH589)	HDAC inhibitor	A8178	4.58197	3.58926
UM0135581:02	ApexBio	UNC1999	EZH2 inhibitor	B1583	9.45233	15.1564
UM0135585:02	ApexBio	Topotecan	Topoisomerase 1 inhibitor	B4982	-0.213154	20.1591
UM0136062:02	ApexBio	ABT-737	Bcl-2 inhibitor	A8193	21.4128	17.7186
UM0136753:02	ApexBio	TG101348 (SAR302503)	JAK-2 inhibitor,potent and selective	A4136	9.94677	24.9713
UM0136754:02	ApexBio	AZD1480	JAK2 inhibitor,ATP-competitive and novel	A4137	8.52604	15.6306
UM0136756:02	ApexBio	CYT387	JAK-1/-2 inhibitor,ATP competitive	A4143	8.26365	3.80361
UM0138522:02	ApexBio	BIBR 1532	Telomerase inhibitor,novel and selective	A1945	40.7662	77.1959
UM0139425:02	ApexBio	Crenolanib (CP-868596)	PDGFR-? inhibitor,potent and selective	A8307	12.7603	13.4324
UM0139427:02	ApexBio	Pracinostat (SB939)	Pan-HDAC inhibitor	A4095	1.37723	1.48243
UM0139428:02	ApexBio	OTX-015	BRD inhibitor	A3692	9.90793	7.26852
UM0139429:02	ApexBio	I-BET-762	BET inhibitor,highly potent	B1498	4.38596	3.68325
UM0139430:02	ApexBio	ICG 001	Wnt/?-catenin pathway inhibitor	A8217	16.1841	13.9806
UM0139433:02	ApexBio	AG-120	mutant IDH1 inhibitor	B7805	2.88682	2.09422
UM0139434:02	ApexBio	AG-221 (Enasidenib)	mutant isocitrate dehydrogenase 2 (IDH2) inhibitor	B7804	10.3464	31.7872
UM0139891:02	ApexBio	CBR-5884	selective inhibitor of PHGDH	A8721	-493.782	28.4583
UM0139973:02	ApexBio	RS-1	RAD51 activator	C3357	8.53198	24.1018
UM0139975:02	ApexBio	AZD7762	Checkpoint kinase inhibitor,ATP competitive	A5919	0.374301	35.8891
UM0139977:02	ApexBio	SCR7	DNA ligase IV inhibitor	A8705	41.6451	71.6602
UM0139980:02	ApexBio	NSC 687852 (b-AP15)	19S regulatory particle Inhibitor	A4453	-219.911	14.6481
UM0141172:02	ApexBio	Lithium carbonate	Na+/K+ ATPase pump inhibitor	B7705	-0.905222	-3.58498
UM0141372:01	ApexBio	Anti-Inflammatory Peptide 1	PLA2 inhibitor	A1008	1.97698	-0.228021
UM0141373:01	ApexBio	Glucagon (19-29), human	Potent Ca2+/Mg2+-ATPase inhibitor	A1019	4.77225	1.61456
UM0141374:01	ApexBio	GnRH Associated Peptide (GAP) (1-13), human	Inhibitor of prolactin secretion	A1020	3.73448	0.715842
UM0141375:01	ApexBio	Papain Inhibitor	Inhibitor of peptidase activity of Papain	A1035	4.97644	1.55556
UM0141376:01	ApexBio	Dynamin inhibitory peptide	Peptide inhibitor of GTPase dynamin	A1046	-0.962189	1.09169
UM0141377:01	ApexBio	alpha-1 antitrypsin fragment	Protease inhibitor	A1051	2.91499	0.805608
UM0141378:01	ApexBio	alpha-1 antitrypsin fragment 235-243 [Homo sapiens]/[Papio hamadryas]/[Cercopithecus aethiops]	Protease inhibitor	A1052	41.2036	6.42525
UM0141379:01	ApexBio	Endostatin (84-114)-NH2 (JKC367)	Angiogenesis inhibitor	A1109	0.662959	2.06624
UM0141380:01	ApexBio	PKA inhibitor fragment (6-22) amide	PKA inhibitor	A1117	2.89978	21.7641
UM0141381:01	ApexBio	heparin cofactor II precursor (SERPIND1) fragment [Homo sapiens]	Thrombin inhibitor	A1143	12.7867	1.2316
UM0141382:01	ApexBio	heparin cofactor II precursor fragment [Homo sapiens]	Thrombin inhibitor	A1144	9.86062	0.610342
UM0141383:01	ApexBio	10058-F4	C-Myc-Max dimerization inhibitor	A1169	23.2948	61.3135
UM0141384:01	ApexBio	BMS-754807	IGF-1R/InsR inhibitor,potent and selective	A1185	6.4255	27.2284
UM0141385:01	ApexBio	AMG-208	C-Met inhibitor,potent and highly selective	A1186	5.98591	8.50235
UM0141386:01	ApexBio	SGX-523	MET inibitor, highly selective, ATP-competitive	A1196	2.81069	2.76934
UM0141387:01	ApexBio	Daptomycin	Calcium-dependent antibiotic	A1206	5.0634	0.490618
UM0141388:01	ApexBio	Exemestane	Steroidal aromatase inhibitor,selective and irreversible	A1296	4.61061	1.51538
UM0141389:01	ApexBio	GSK1904529A	Selective IGF-1R/IR inhibitor	A1302	5.67863	3.16656
UM0141390:01	ApexBio	Letrozole	Non-steroidal aromatase inhibitor	A1307	2.32898	1.33089
UM0141391:01	ApexBio	Mosapride Citrate	5-HT receptor agonist	A1334	10.4617	13.8056
UM0141392:01	ApexBio	Rocuronium Bromide	TGF-?R I kinase inhibitor	A1366	4.33363	2.00169
UM0141393:01	ApexBio	AP26113	Anaplastic lymphoma kinase (ALK) inhibitor	A1367	4.97543	6.92617
UM0141394:01	ApexBio	AZD3514	Androgen receptor downregulator	A1372	6.64403	3.56759
UM0141395:01	ApexBio	Biapenem	Highly broad spectrum antibiotic agent	A1373	-4.61879	2.94556
UM0141396:01	ApexBio	AZD5363	AKT inhibitor,pyrrolopyrimidine derived	A1387	5.66328	44.5847
UM0141397:01	ApexBio	WZ4002	Mutant-selective EGFR inhibitor(L858R,T790M), irreversible and potent	A1389	9.70007	30.4813
UM0141398:01	ApexBio	WZ8040	EGFR T790M inhibitor,irreversible amd potent	A1393	8.50103	37.3319
UM0141399:01	ApexBio	Gemcitabine HCl	Inhibits DNA synthesis,deoxycytidine analog	A1402	4.17141	0.808183
UM0141400:01	ApexBio	CEP-32496	BRAF(V600E)inhibitor,highly potent	A1413	3.92337	5.51416
UM0141401:01	ApexBio	Lidocaine	Anasthetic and class Ib antiarrhythmic agent	A1450	3.79129	2.57646
UM0141402:01	ApexBio	ABT-751 (E7010)	Inhibitor of microtubule polymerization,antimitotic	A1493	0.778416	8.683
UM0141403:01	ApexBio	Dexrazoxane HCl (ICRF-187, ADR-529)	Topoisomerase II inhibitor,intracellular ion chelator,cardioprotective agent	A1602	4.2005	2.16822
UM0141404:01	ApexBio	Dynasore	Dynamin and GTPase inhibitor	A1605	15.0316	24.0033
UM0141405:01	ApexBio	Prasugrel	ADP receptor inhibitor	A1607	-13.7682	8.30582
UM0141406:01	ApexBio	SB202190 (FHPI)	P38 MAPK inhibitor	A1632	20.4359	40.6565
UM0141407:01	ApexBio	GDC-0349	MTOR inhibitor	A1642	6.64308	3.77895
UM0141408:01	ApexBio	Dutasteride	5-alpha-reductase inhibitor	A1659	6.61412	7.99584
UM0141409:01	ApexBio	Aprepitant	Substance P (SP) inhibitor	A1684	9.45149	12.8723
UM0141410:01	ApexBio	GW9508	FFA1/GPR40 agonist,potent and selective	A1709	7.53497	28.4535
UM0141411:01	ApexBio	Posaconazole	Sterol C14? demethylase inhibitor	A1718	4.39127	3.83967
UM0141412:01	ApexBio	IPI-145 (INK1197)	PI3K-?/PI3K-? inhibitor	A1720	5.32692	8.90135
UM0141413:01	ApexBio	Tenofovir Disoproxil Fumarate	Antiretroviral agent( HIV-1 RT inhibitor)	A1755	3.57175	0.721149
UM0141414:01	ApexBio	LY2835219	CDK4/6 inhibitor,potent and selective	A1794	4.15083	8.64915
UM0141415:01	ApexBio	Pelitinib (EKB-569)	EGFR inhibitor,potent and irreversible	A1835	10.373	19.9988
UM0141416:01	ApexBio	Canertinib (CI-1033)	HER family tyrosine kinase inhibitor	A1845	4.44894	5.94499
UM0141417:01	ApexBio	XAV-939	Tankyrase 1/2 inhibitor	A1877	7.2139	15.474
UM0141418:01	ApexBio	Cediranib (AZD217)	VEGFR inhibitor receptor,highly potent	A1882	7.94501	13.8722
UM0141419:01	ApexBio	PSI	Proteasome inhibitor	A1900	-79.2435	3.98693
UM0141420:01	ApexBio	Q-VD-OPh hydrate	Cell-permeable, irreversible pan-caspase inhibitor	A1901	4.17205	3.70461
UM0141421:01	ApexBio	Z-VAD-FMK	Cell-permeable, irreversible pan-caspase inhibitor	A1902	4.12805	1.41679
UM0141422:01	ApexBio	E 64d	Cysteine protease inhibitor	A1903	4.82947	1.51101
UM0141423:01	ApexBio	Boc-D-FMK	Pan-caspase inhibitor	A1904	4.09142	1.79597
UM0141424:01	ApexBio	Bromodomain Inhibitor, (+)-JQ1	BET bromodomain inhibitor	A1910	6.19015	13.659
UM0141425:01	ApexBio	Lomeguatrib	MGMT inhibitor	A1912	4.79303	7.15963
UM0141426:01	ApexBio	RG 108	DNA methyltransferase inhibitor	A1913	0.579952	1.34381
UM0141427:01	ApexBio	Z-DEVD-FMK	Caspase-3 inhibitor	A1920	3.19238	1.25442
UM0141428:01	ApexBio	Z-DQMD-FMK	Caspase-3 inhibitor,cell-permeable	A1921	3.31004	1.6422
UM0141429:01	ApexBio	Z-VDVAD-FMK	Caspase-2 inhibitor	A1922	0.273162	-0.450811
UM0141430:01	ApexBio	Z-VEID-FMK	Caspase-6 inhibitor	A1923	0.604048	-0.416257
UM0141431:01	ApexBio	Caspase-3/7 Inhibitor I	Caspase-3/7 inhibitor	A1925	1.28341	2.24313
UM0141432:01	ApexBio	CA 074	Cathepsin B inhibitor	A1926	2.19779	-0.273733
UM0141433:01	ApexBio	Carfilzomib (PR-171)	Proteasome inhibitor,epoxomicin analog	A1933	1.39327	0.308164
UM0141434:01	ApexBio	Oprozomib (ONX-0912)	Proteasome inhibitor	A1934	1.10934	-0.351113
UM0141435:01	ApexBio	MEK162 (ARRY-162, ARRY-438162)	MEK1/2 inhibitor,potent and selective	A1947	6.49818	13.8293
UM0141436:01	ApexBio	NSC 23766	Selective inhibitor of Rac1-GEF interaction.	A1952	5.81766	2.52136
UM0141437:01	ApexBio	Etoposide	Topo II inhibitor	A1971	1.97234	1.83885
UM0141438:01	ApexBio	SNS-032 (BMS-387032)	CDK inhibitor	A1980	1.97845	4.18355
UM0141439:01	ApexBio	Bendamustine HCl	Cytostatic agent for non-Hodgkin lymphomas	A1984	1.68608	-0.187919
UM0141440:01	ApexBio	PD168393	EGFR inhibitor	A2024	9.24762	22.4437
UM0141441:01	ApexBio	IC-87114	PI3K? inhibitor	A2065	2.24773	5.73327
UM0141442:01	ApexBio	PIK-75	Inhibitor of PI3K isoform p110?	A2080	14.176	46.5126
UM0141443:01	ApexBio	Saracatinib (AZD0530)	Src/Abl inhibitor,potent and selective	A2133	5.84679	2.37444
UM0141444:01	ApexBio	Bosutinib (SKI-606)	Potent Abl/Src kinases	A2149	8.5896	20.2099
UM0141445:01	ApexBio	Andarine	Androgen receptor agonist	A2150	4.40551	7.11313
UM0141446:01	ApexBio	Dovitinib (TKI-258, CHIR-258)	Multitargeted RTK inhibitor	A2168	5.16613	5.9348
UM0141447:01	ApexBio	Carboplatin	Antitumor agent that forms platinum-DNA adducts.	A2171	-334.358	9.2408
UM0141448:01	ApexBio	SC 144	Gp130 inhibitor	A2173	6.33748	4.68334
UM0141449:01	ApexBio	17-DMAG (Alvespimycin) HCl	Hsp90 inhibitor	A2213	6.24959	6.47293
UM0141450:01	ApexBio	Stattic	STAT3 inhibitor,small-molecule and potent	A2224	-35.0557	9.36076
UM0141451:01	ApexBio	BMS-536924	IR/IGF-1R inhibitor	A2238	-1.96452	41.3855
UM0141452:01	ApexBio	T0901317	Liver X receptor agonist,potent and selective	A2249	11.2222	30.0909
UM0141453:01	ApexBio	NVP-AEW541	IGF-IR inhibitor, novel, potent and selective	A2278	9.71389	10.7614
UM0141454:01	ApexBio	PHA-665752	C-Met inhibitor,potent and ATP-competitive	A2307	60.7148	72.7803
UM0141455:01	ApexBio	TAK-438	Blocker of potassium-competitive acid	A2308	1.99333	1.83678
UM0141456:01	ApexBio	Dexamethasone (DHAP)	Glucocorticoidan;anti-inflammatory	A2324	3.19041	0.441246
UM0141457:01	ApexBio	CP-724714	HER2 inhibitor,potent and selective	A2412	11.9672	30.0072
UM0141458:01	ApexBio	Acarbose	Alpha-glucosidase inhibitor	A2431	5.76583	2.66104
UM0141459:01	ApexBio	Pamidronate Disodium	Bisphosphonate antiresorptive agent & bone resorption inhibitor	A2456	4.62477	0.708734
UM0141460:01	ApexBio	Idarubicin HCl	Anthracycline and daunorubicin analog,topoisomerase inhibitor	A2476	9.70838	47.8449
UM0141461:01	ApexBio	Odanacatib (MK-0822)	Cathepsin K,potent and selective	A2487	6.80981	3.50677
UM0141462:01	ApexBio	Leucovorin Calcium	Derivative of folic acid	A2489	1.68476	1.72671
UM0141464:01	ApexBio	Hygromycin B	Suitable for mammalian cell selection	A2515	3.00301	0.349816
UM0141465:01	ApexBio	Kanamycin Sulfate	Water-soluble antibiotic	A2516	4.75674	1.06444
UM0141466:01	ApexBio	Vortioxetine (Lu AA21004) HBr	5-HT receptor modulator, antidepressant and anxiolytic	A2547	7.6382	18.2463
UM0141467:01	ApexBio	Leupeptin, Microbial	Inhibitor of serine and cysteine proteases	A2570	6.76027	0.965349
UM0141468:01	ApexBio	Bestatin	Aminopeptidase inhibitor	A2575	4.27364	1.55556
UM0141469:01	ApexBio	E-64	Cysteine protease inhibitor,irriversible	A2576	2.62073	0.650426
UM0141470:01	ApexBio	Batimastat (BB-94)	MMP inhibitor	A2577	3.04659	1.97675
UM0141471:01	ApexBio	MG-132	Proteasome inhibitor, Cell permeable, reversible	A2585	5.92701	6.63917
UM0141472:01	ApexBio	Nafamostat Mesylate(FUT-175)	Serine protease inhibitor	A2586	7.98903	2.33238
UM0141473:01	ApexBio	PMSF	Serine proteinases inhibitor, irreversible	A2587	-38.0104	1.8183
UM0141474:01	ApexBio	Brivanib (BMS-540215)	VEGFR-2 inhibitor,ATP-competitive	A2597	34.8556	42.4783
UM0141475:01	ApexBio	Calpain Inhibitor I, ALLN	Calpain I/II/ B/L inhibitor	A2602	2.16883	1.85274
UM0141476:01	ApexBio	Calpain Inhibitor II, ALLM	Calpain inhibitor	A2603	3.60118	1.38463
UM0141477:01	ApexBio	Epoxomicin	Proteasome inhibitor	A2606	3.26426	1.43816
UM0141478:01	ApexBio	MG-115	Potent reversible proteasome inhibitor	A2612	2.16026	4.1606
UM0141479:01	ApexBio	Brivanib Alaninate (BMS-582664)	VEGFR2 inhibitor,ATP-competitive	A2633	28.3782	33.5594
UM0141480:01	ApexBio	VX-661	F508del CFTR corrector	A2664	6.34494	12.9281
UM0141481:01	ApexBio	TGX-221	PI3K? inhibitor,potent,selective and ATP competitive	A2681	12.4074	45.7492
UM0141482:01	ApexBio	TG100-115	PI3K?/PI3K? inhibitor	A2754	26.5344	37.2492
UM0141483:01	ApexBio	Amonafide	DNA intercalator,Topo II inhibitor	A2782	11.1778	12.1378
UM0141484:01	ApexBio	BX-912	PDK1 inhibitor,potent and ATP-competitive	A2806	5.65634	45.2757
UM0141485:01	ApexBio	AC480 (BMS-599626)	HER1/2 inhibitor,selective and efficacious	A2822	7.90084	24.2421
UM0141486:01	ApexBio	OSI-930	Inhibitor of Kit, KDR, Flt, CSF-1R, c-Raf and Lck	A2838	10.6659	39.7163
UM0141487:01	ApexBio	OSU-03012 (AR-12)	Potent PDK1 inhibitor	A2846	6.29268	5.11582
UM0141488:01	ApexBio	Nepafenac	COX-1 and COX-2 inhibitor	A2890	1.92043	7.11598
UM0141489:01	ApexBio	Linifanib (ABT-869)	VEGFR/PDGFR inhibitor	A2949	14.6003	45.3008
UM0141490:01	ApexBio	Foretinib (GSK1363089)	VEGF and HGF receptor inhibitor	A2974	1.96314	3.56724
UM0141491:01	ApexBio	Cabozantinib (XL184, BMS-907351)	VEGFR2/Met/Ret/Kit/FLT//AXL inhibitor	A2977	4.15688	10.4641
UM0141492:01	ApexBio	ADL5859 HCl	?-opioid receptor agonist,selective	A2986	1.62728	2.6763
UM0141493:01	ApexBio	PCI-32765 (Ibrutinib)	Bruton's tyrosine kinase (BTK) inhibitor	A3001	11.6009	23.8755
UM0141494:01	ApexBio	ABT-888 (Veliparib)	Potent PARP inhibitor	A3002	3.36709	2.44513
UM0141495:01	ApexBio	CAL-101 (Idelalisib, GS-1101)	PI3K inhibitor	A3005	3.236	7.2224
UM0141496:01	ApexBio	GDC-0068 (RG7440)	Pan-AKT inhibitor,highly selective	A3006	1.33485	42.2158
UM0141497:01	ApexBio	ABT-263 (Navitoclax)	Potent Bcl-2 family inhibitor, inhibits Bcl-2, Bcl-xL, and Bcl-w	A3007	1.05669	-0.239725
UM0141498:01	ApexBio	Y-27632 dihydrochloride	ROCK1 inhibitor	A3008	0.150266	-3.61563
UM0141498:02	ApexBio	Y-27632	ROCK inhibitor,potent and selective	B1293	2.41265	-5.28006
UM0141499:01	ApexBio	CHIR-99021 (CT99021)	GSK-3 inhibitor, Cell-permeable, ATP-competitive	A3011	17.0565	50.2659
UM0141500:01	ApexBio	Ruxolitinib (INCB018424)	JAK inhibitor	A3012	4.37559	28.7282
UM0141501:01	ApexBio	PD0325901	MEK inhibitor	A3013	7.63783	20.3947
UM0141502:01	ApexBio	BGJ398	FGFR inhibitor ,potent and selective	A3014	2.69446	-0.139921
UM0141503:01	ApexBio	BKM120	Inhibitor of pan-Class I PI3K	A3015	4.96155	7.4593
UM0141504:01	ApexBio	AT-406 (SM-406)	IAP inhibitor	A3019	1.88392	0.814525
UM0141505:01	ApexBio	(R)-Crizotinib	C-MET/ALK inhibitor,potent and ATP-competitve	A3020	12.9513	10.353
UM0141506:01	ApexBio	P005091	Ubiquitin-specific protease 7 (USP7) inhibitor	A3023	31.272	74.3143
UM0141507:01	ApexBio	5-Iodotubercidin	Adenosine kinase inhibitor,potent	A3125	4.93155	18.1337
UM0141508:01	ApexBio	5-R-Rivaroxaban	Factor Xa (FXa) inhibitor	A3126	2.85431	3.34157
UM0141509:01	ApexBio	A 83-01	ALK-5 inhibitor	A3133	-33.3599	17.133
UM0141510:01	ApexBio	A-443654	Akt inhibitor,potent and selective	A3135	20.8158	34.7356
UM0141511:01	ApexBio	Abacavir	Inhibitor of HIV reverse transcriptase	A3139	1.83085	2.06303
UM0141512:01	ApexBio	Afatinib dimaleate	EGFR inhibitor	A3145	6.20072	6.21551
UM0141512:02	ApexBio	Afatinib (BIBW2992)	Irreversible EGFR/HER2 inhibitor	A8247	2.64975	5.28881
UM0141513:01	ApexBio	AGI-6780	IDH2/R140Q mutation inhibitor	A3146	15.4329	24.7628
UM0141514:01	ApexBio	Alogliptin Benzoate	DPP-4 inhibitor,selective and potent,antidiabetic drug	A3156	3.71002	3.37096
UM0141516:01	ApexBio	AN-2728	PDE4 inhibitor,anti-inflammatory compound	A3178	5.34759	2.0625
UM0141517:01	ApexBio	Ansamitocin P-3	Inhibitor of tublin spiralization,maytansine analog	A3183	4.59611	6.12083
UM0141518:01	ApexBio	AS 602801	Jun Kinase Inhibitor	A3189	6.84766	8.34787
UM0141519:01	ApexBio	Ascomycin(FK 520)	Macrolide immunosuppressant,FK-520 analog	A3191	8.00366	13.2997
UM0141520:01	ApexBio	ASP3026	ALK inhibitor,potent and selective	A3193	1.37823	2.08417
UM0141521:01	ApexBio	Asunaprevir (BMS-650032)	NS3 protease inhibitor	A3195	5.29305	-7.75249
UM0141522:01	ApexBio	AVL-292	Btk inhibitor	A3206	8.92429	22.8748
UM0141523:01	ApexBio	AXL1717	IGF-1R inhibitor,orally active	A3209	3.36663	8.72248
UM0141524:01	ApexBio	AZ20	ATR inhibitor,potent and selective	A3210	5.23791	9.95985
UM0141525:01	ApexBio	AZD1152	Aurora B kinase inhibitor,highly potent and selective	A3214	-943.531	8.11409
UM0141526:01	ApexBio	Bardoxolone methyl	IKK inhibitor, potent antioxidant inflammation modulator	A3221	22.9794	12.1847
UM0141527:01	ApexBio	BMS-833923	Smoothened inhibitor	A3258	25.5253	45.7463
UM0141528:01	ApexBio	BMX-IN-1	BMX (also termed ETK) kinase inhibitor	A3260	4.24524	6.52096
UM0141529:01	ApexBio	Boceprevir	HCV protease inhibitor,potent and selective	A3261	1.71411	1.2022
UM0141530:01	ApexBio	CGI-1746	Btk inhibitor	A3302	6.51141	10.0607
UM0141531:01	ApexBio	CHIR-090	Potent LpxC inhibitor	A3307	1.2858	2.56771
UM0141532:01	ApexBio	CO-1686 (AVL-301)	EGFR inhibitor	A3320	14.5701	17.5027
UM0141533:01	ApexBio	Cobimetinib	Selective MEK inhibitor	A3321	2.15348	6.12365
UM0141534:01	ApexBio	Costunolide	Apoptosis inducer	A3327	-1.32875	4.67061
UM0141535:01	ApexBio	Curcumin	Tyrosinase inhibitor	A3335	66.9006	70.0926
UM0141536:01	ApexBio	CX-6258	Pan-Pim kinases Inhibitor	A3337	47.1057	48.2301
UM0141537:01	ApexBio	CZC24832	Selective PI3K-? inhibitor	A3340	1.74375	2.56636
UM0141538:01	ApexBio	D609	PC-PLC inhibitor	A3343	-39.6334	17.6834
UM0141539:01	ApexBio	Dabigatran etexilate mesylate	Direct thrombin inhibitor,anticoagulant,prodrug of dabigatran	A3345	5.70044	7.70178
UM0141540:01	ApexBio	Dabrafenib Mesylate (GSK-2118436)	Inhibitor of BRAF(V600) mutants	A3347	9.68552	39.7933
UM0141541:01	ApexBio	Darapladib	Lp-PLA2 inhibitor, selective and orally active	A3349	7.53549	8.50549
UM0141542:01	ApexBio	DB07268	JNK1 inhibitor	A3353	9.05561	39.8973
UM0141543:01	ApexBio	Docetaxel Trihydrate	Depolymerisation of microtubules inhibitor	A3370	-0.304592	1.78625
UM0141544:01	ApexBio	Dronedarone	CYP3A4 and 2D6 inhibitor,moderate	A3374	7.09753	6.64805
UM0141545:01	ApexBio	Edoxaban	Factor Xa inhibitor	A3381	2.10855	0.987957
UM0141546:01	ApexBio	Edoxaban tosylate monohydrate	Oral factor Xa inhibitor	A3383	1.70066	2.85304
UM0141547:01	ApexBio	Elacridar	BCRP inhibitor	A3384	11.9596	22.3741
UM0141548:01	ApexBio	EMD-1214063	C-Met inhibitor,potent and selective	A3388	4.801	7.37831
UM0141549:01	ApexBio	EMD638683	SGK1 inhibitor	A3389	-1.22593	19.668
UM0141550:01	ApexBio	Etoricoxib	Specific COX-2 inhibitor	A3405	1.546	2.79227
UM0141551:01	ApexBio	FH535	Wnt/B-catenin inhibitor	A3413	32.7804	77.2363
UM0141552:01	ApexBio	Fluvastatin	HMGCR inhibitor	A3419	1.75057	9.85635
UM0141553:01	ApexBio	FMK	RSK inhibitor	A3420	-0.333599	6.07818
UM0141554:01	ApexBio	Galanthamine	Acetylcholinesterase inhibitor	A3423	-1.22572	0.209296
UM0141555:01	ApexBio	Gambogic Acid	Caspase activator and apoptosis inducer	A3424	-6.16926	4.58808
UM0141556:01	ApexBio	GDC-0941 dimethanesulfonate	PI3K inhibitor	A3432	2.73793	7.08092
UM0141557:01	ApexBio	GSK126	EZH2 inhibitor	A3446	-0.954261	5.01975
UM0141558:01	ApexBio	GSK2606414	PERK inhibitor,potent and selective	A3448	-4.86405	15.1028
UM0141559:01	ApexBio	GSK343	EZH2 inhibitor,potent,selective and cell permeable	A3449	2.35756	8.1783
UM0141560:01	ApexBio	Guanfacine hydrochloride	?2A-adrenoceptor agonist	A3451	3.24913	4.54072
UM0141561:01	ApexBio	Hydroxyfasudil hydrochloride	Rho-kinase inhibitor and vasodilator	A3479	2.62074	27.1887
UM0141561:02	ApexBio	Mefloquine hydrochloride	Quinoline methanol antimalarial agent,	A3593	8.42581	15.6554
UM0141561:03	ApexBio	Tirofiban hydrochloride monohydrate	Glycoprotein IIb/IIIa inhibitor	A3877	0.768942	1.88831
UM0141561:04	ApexBio	Vilazodone Hydrochloride	Combined SSRI and 5-HT1A receptor partial agonist	A3919	7.30931	10.9073
UM0141561:05	ApexBio	L-NAME hydrochloride	NO synthase inhibitor	A7088	5.25203	-1.62617
UM0141561:06	ApexBio	Berbamine hydrochloride	Anticancer drug,novel inhibitor of NF-?B activity	N2471	5.26801	0.466237
UM0141562:01	ApexBio	IDO inhibitor 1	Indoleamine-2,3-dioxygenase inhibitor	A3483	4.18652	11.4632
UM0141562:02	ApexBio	INCB-024360	potent and selective inhibitor of IDO1	B6036	1.70072	8.04083
UM0141563:01	ApexBio	INCB024360 analogue	potent and selective inhibitor of IDO1	A3493	6.6868	25.7923
UM0141564:01	ApexBio	IRAK inhibitor 6	IRAK-4 inhibitor	A3504	1.99212	6.36824
UM0141565:01	ApexBio	IWP-2	Wnt production inhibitor,PORCN inhibitor	A3512	5.16634	27.8215
UM0141566:01	ApexBio	Ixabepilone	Epothilone B analog;microtubule-stabilizing agent	A3513	1.61919	1.60738
UM0141567:01	ApexBio	JANEX-1	JAK3 inhibitor	A3515	2.43876	3.26765
UM0141568:01	ApexBio	JNK-IN-7	Selective JNK inhibitor	A3519	7.3664	12.921
UM0141569:01	ApexBio	JNK-IN-8	JNK inhibitor, selective and irreversible	A3520	7.59327	12.6246
UM0141570:01	ApexBio	kb NB 142-70	Inhibitor of protein kinase D,selective	A3524	5.12128	9.96442
UM0141571:01	ApexBio	KB-R7943 mesylate	Inhibitor of the reverse mode of the Na+/Ca2+ exchanger	A3525	2.86968	7.8391
UM0141572:01	ApexBio	Ki20227	C-Fms tyrosine kinase inhibitor	A3527	6.0719	11.7979
UM0141573:01	ApexBio	KN-92 phosphate	CaMKII inhibitor	A3531	6.77351	16.0249
UM0141574:01	ApexBio	KN-93	CaMKII inhibitor,selective and cometitive	A3532	29.4444	44.9243
UM0141575:01	ApexBio	KX2-391 dihydrochloride	Src kinase inhibitor	A3535	4.375	3.65951
UM0141576:01	ApexBio	LCL161	Antagonist of IAPs inhibitor	A3541	3.52702	0.903958
UM0141577:01	ApexBio	LDN193189 Hydrochloride	ALK inhibitor,potent and selective	A3545	5.53129	9.1116
UM0141578:01	ApexBio	Ledipasvir	HCV NS5A protein inhibitor	A3546	5.81711	1.23585
UM0141579:01	ApexBio	Limonin	Carcinogenesis inhibitor and HIV-1 replication inhibitor	A3555	5.78945	0.377398
UM0141580:01	ApexBio	LRRK2-IN-1	LRRK2 inhibitor,cell-permeable and ATP competitive	A3558	8.39822	12.1454
UM0141581:01	ApexBio	LY2090314	Potent GSK-3 inhibitor	A3570	33.9788	40.4949
UM0141582:01	ApexBio	LY2801653	MET inhibitor	A3573	9.56711	33.0233
UM0141583:01	ApexBio	LY2874455	FGF/FGFR Inhibitor	A3576	17.2455	40.12
UM0141584:01	ApexBio	Matrine	Alkaloid found in Sophora plant	A3583	4.1411	1.79374
UM0141585:01	ApexBio	Micafungin sodium	Inhibitor of ?-(1,3)-D-glucan synthesis;fungicide	A3606	5.1944	7.75481
UM0141586:01	ApexBio	MK-4827	PARP-1/-2 inhibitor,potent and selective	A3617	1.78759	5.692
UM0141587:01	ApexBio	MK-5172	HCV NS3/4a protease inhibitor	A3618	6.35782	6.7352
UM0141589:01	ApexBio	MLN120B	I?B Kinase ? Inhibitor	A3628	4.36053	5.314
UM0141590:01	ApexBio	Nelfinavir Mesylate	HIV protease inhibitor,antiretroviral drug for HIV treatment	A3653	5.88174	3.8431
UM0141591:01	ApexBio	Nesbuvir	NS5B polymerase inhibitor	A3655	4.2	3.40613
UM0141592:01	ApexBio	Nordihydroguaiaretic acid	Anti-tumor agent;lipoxygenase inhibitor	A3664	31.5803	80.6489
UM0141593:01	ApexBio	Nutlin-3a chiral	MDM2 inhibitor, antiproliferative and antiproapoptotic	A3671	10.606	15.5724
UM0141594:01	ApexBio	NVP-BSK805	ATP-competitive JAK2 inhibitor	A3675	-0.772258	11.3431
UM0141595:01	ApexBio	Oseltamivir	inhibitor of influenza neuraminidase	A3688	2.86191	0.436031
UM0141596:01	ApexBio	Oseltamivir acid	Influenza neuraminidase inhibitor	A3689	4.22933	1.33366
UM0141597:01	ApexBio	Otamixaban	Direct factor Xa inhibitors,potent and selective	A3690	1.65559	3.5125
UM0141598:01	ApexBio	Pemetrexed disodium hemipenta hydrate	Antifolate and antimetabolite agent	A3707	-1.46093	0.582499
UM0141598:02	ApexBio	Valproic acid sodium salt (Sodium valproate)	HDAC inhibitor	A4099	1.21554	0.874023
UM0141598:03	ApexBio	Sodium Phenylbutyrate	Histone deacetylase inhibitor	A4107	0.410027	1.56023
UM0141599:01	ApexBio	Pentostatin	Irreversible adenosine deaminase inhibitor	A3708	0.0314986	1.28407
UM0141600:01	ApexBio	Peramivir	Aeuraminidase inhibitor;antiviral drug	A3709	2.79581	2.45877
UM0141601:01	ApexBio	PF-3758309	PAK4 inhibitor	A3716	5.70621	66.6527
UM0141602:01	ApexBio	PF-543	SphK1 inhibitor,cell-permeate,potent and selective	A3717	5.3112	3.72663
UM0141603:01	ApexBio	PF-670462	CK1 ?/? inhibitor	A3719	12.4198	48.7715
UM0141604:01	ApexBio	PF-8380	Autotaxin inhibitor,potent and specific	A3720	12.8152	13.1079
UM0141605:01	ApexBio	PHA-767491	Cdc7/cdk9 inhibitor, potent, ATP-competitive	A3721	4.09805	1.4273
UM0141606:01	ApexBio	PI-103 Hydrochloride	DNA-PK/PI 3-kinase/mTOR inhibitor	A3724	11.1046	17.8468
UM0141607:01	ApexBio	PND-1186	Potent FAK inhibitor	A3730	7.24947	14.9287
UM0141608:01	ApexBio	Poloxin	PLK1 inhibitor	A3732	7.91007	31.4762
UM0141609:01	ApexBio	PRT062607 Hydrochloride	SYK inhibitor,potent and selective	A3736	3.32372	22.1885
UM0141610:01	ApexBio	PSI-7977	Antiviral agents for chronic HCV infection	A3738	2.0136	2.04036
UM0141611:01	ApexBio	Regorafenib monohydrate	Tyrosine kinase inhibitor	A3751	5.31143	6.02335
UM0141611:02	ApexBio	Regorafenib	Inhibitor of VEGFR/PDGFR/FGFR/mutant kit/RET/Raf-1	A8236	7.57575	5.98803
UM0141612:01	ApexBio	Reparixin	Inhibitor of CXCL8 receptor and CXCR1/CXCR2 activation	A3752	3.66725	5.15322
UM0141612:02	ApexBio	Reparixin L-lysine salt	CXCR1/CXCR2 inhibitor	A3753	0.32465	7.23956
UM0141613:01	ApexBio	RepSox	ALK5 inhibitor,potent and selective	A3754	2.29835	2.35933
UM0141614:01	ApexBio	Reversine	A3 adenosine receptor antagonist,ARK-1/-2/-3 inhibitor	A3760	17.0423	32.7231
UM0141615:01	ApexBio	RG2833	Brain-penetrant HDAC inhibitor	A3761	4.22982	4.38562
UM0141616:01	ApexBio	RG7112	MDM2 inhibitor, first clinical	A3762	5.78046	18.3046
UM0141617:01	ApexBio	RG7388	MDM2 antagonist, oral, selective	A3763	6.23749	51.6163
UM0141618:01	ApexBio	Rilpivirine	Inhibitor of next-generation nonnucleoside reverse transcriptase	A3765	39.8924	30.5611
UM0141619:01	ApexBio	Riociguat	Soluble guanylate cyclase (sGC) stimulator	A3767	1.55258	2.48681
UM0141620:01	ApexBio	Rivastigmine	Cholinesterase inhibitor	A3768	1.88199	1.35664
UM0141621:01	ApexBio	RKI-1447	Potent ROCK1/ROCK2 inhibitor	A3771	4.93125	-11.0048
UM0141622:01	ApexBio	Ruxolitinib phosphate	JAK1/JAK2 inhibitor	A3781	2.41521	28.1911
UM0141623:01	ApexBio	Salirasib	Inhibitor of active Ras protein	A3787	8.45553	61.9442
UM0141624:01	ApexBio	Saquinavir mesylate	HIV Protease Inhibitor	A3791	6.89269	9.29115
UM0141625:01	ApexBio	SB 239063	P38 MAP kinase inhibitor	A3792	2.26979	17.2934
UM0141626:01	ApexBio	SCH772984	ERK1 and ERK2 inhibitor	A3805	0.14104	11.7283
UM0141627:01	ApexBio	SEA0400	Specific inhibitor of Na+/Ca2+ exchange	A3811	-0.202187	3.44871
UM0141628:01	ApexBio	Sildenafil	PDE5 inhibitor, selective	A3817	-3.82954	-0.534171
UM0141629:01	ApexBio	Simeprevir	Inhibitor of HCV NS3/4A protease	A3820	7.14058	16.1307
UM0141630:01	ApexBio	SJB2-043	USP1 inhibitor	A3823	-13.1896	4.07251
UM0141631:01	ApexBio	Skepinone-L	P38-MAPK inhibitor,potent and selective	A3824	9.71372	17.2501
UM0141632:01	ApexBio	SLx-2119	Selective ROCK2 inhibitor	A3825	17.2539	49.2288
UM0141633:01	ApexBio	SU 5402	VEGFR2/FGFR/PDGFR/EGFR inhibitor	A3843	44.1147	46.5629
UM0141634:01	ApexBio	TAK-242	TLR 4 signaling inhibitor	A3850	15.1336	47.5657
UM0141635:01	ApexBio	Tasquinimod	Antiangiogenic and antineoplastic agent	A3860	-1.70759	2.10269
UM0141636:01	ApexBio	Tegobuvir	HCV RNA replication inhibitor	A3864	-1.6463	1.64917
UM0141637:01	ApexBio	Teneligliptin hydrobromide	Dipeptidyl peptidase-4 inhibitor	A3865	0.871688	-1.76572
UM0141638:01	ApexBio	TH-302	Hypoxia-activated prodrug,inhibits H460/HT29 cell growth	A3872	1.1828	1.84055
UM0141639:01	ApexBio	Tipiracil hydrochloride	Thymidine phosphorylase inhibitor	A3875	-0.0401706	0.165029
UM0141640:01	ApexBio	Trelagliptin	DPP-4 inhibitor,long-acting and selective	A3888	0.708894	-0.0417626
UM0141641:01	ApexBio	Triptolide	IL-2/MMP-3/MMP7/MMP19 inhibitor	A3891	0.54283	1.24778
UM0141642:01	ApexBio	Triptonide	dCTP Pyrophosphatase inhibitor	A3892	0.885441	0.551459
UM0141643:01	ApexBio	TTP 22	CK2 inhibitor	A3894	1.64623	12.6101
UM0141644:01	ApexBio	Vinorelbine ditartrate	Anti-mitotic chemotherapy drug	A3921	3.98774	3.93743
UM0141645:01	ApexBio	VS-5584 (SB2343)	MTOR/P13K inhibitor,potent and selective	A3927	4.64042	3.68294
UM0141646:01	ApexBio	VX-11e	ERK inhibitor	A3931	11.0099	14.6173
UM0141647:01	ApexBio	WEHI-539	Bcl-xL inhibitor,potent and selective	A3935	5.44116	2.43129
UM0141648:01	ApexBio	XL019	JAK2 inhibitor,potent and selective	A3937	7.9353	-3.8966
UM0141649:01	ApexBio	XL228	IGF1R/AURORA /FGFR1-3/ABL/SRC family kinases inhibitor	A3939	6.5475	43.0707
UM0141650:01	ApexBio	XL388	MTOR inhibitor,highly potent and selective	A3940	4.76215	3.12269
UM0141651:01	ApexBio	XMD17-109	ERK-5 inhibitor	A3942	37.3016	18.5784
UM0141652:01	ApexBio	XMD8-92	BMK1/ERK5 inhibitor,highly selective	A3943	10.9769	14.0382
UM0141653:01	ApexBio	YK-4-279	RNA Helicase A (RHA) inhibitor	A3946	3.62941	4.24769
UM0141654:01	ApexBio	Veliparib dihydrochloride	PARP-1/PARP-2 inhibitor	A3958	4.59499	0.672984
UM0141655:01	ApexBio	AZD1208	PIM kinase inhibitor	A3962	9.10623	21.7942
UM0141656:01	ApexBio	BI 2536	Plk1 inhibitor,potent and ATP-competitive	A3965	13.1178	12.4996
UM0141657:01	ApexBio	IU1	Usp14 inhibitor	A4002	3.42195	3.42539
UM0141658:01	ApexBio	LDN 57444	UCH-L1 inhibitor,reversible competitve	A4003	27.9725	84.3445
UM0141659:01	ApexBio	NSC 632839 hydrochloride	Isopeptidases inhibitor	A4004	8.33593	12.9352
UM0141660:01	ApexBio	RO4929097	? secretase inhibitor	A4005	6.29218	10.147
UM0141661:01	ApexBio	MK-0752	?-secretase inhibitor	A4006	5.60264	5.08372
UM0141662:01	ApexBio	MLN9708	Proteasome inhibitor	A4007	4.9901	-0.494372
UM0141663:01	ApexBio	MLN2238	?5 site of the 20S proteasome inhibitor	A4008	6.92122	0.949573
UM0141664:01	ApexBio	CEP-18770	Proteasome inhibitor	A4009	8.64842	2.20521
UM0141665:01	ApexBio	ONX-0914 (PR-957)	Immunoproteasome inhibitor,potent and selective	A4011	9.12756	2.94597
UM0141666:01	ApexBio	YO-01027 (Dibenzazepine, DBZ)	?-secretase inhibitor	A4018	9.78325	4.41976
UM0141667:01	ApexBio	LY-411575	Gamma secretase inhibitor	A4019	11.4921	13.0885
UM0141668:01	ApexBio	BMS-708163 (Avagacestat)	?-secretase inhibitor	A4022	18.1841	25.28
UM0141669:01	ApexBio	LY3039478	Notch inhibitor, novel and potent	A4023	2.59182	-1.62041
UM0141670:01	ApexBio	Danoprevir (RG7227)	HCV NS3/4A protease inhibitor	A4024	3.37304	3.66185
UM0141671:01	ApexBio	Telaprevir (VX-950)	HCV NS3-4A protease inhibitor	A4031	-178.015	3.04831
UM0141672:01	ApexBio	VX-222 (VCH-222, Lomibuvir)	NNI of HCV RNA polymerase	A4032	13.791	8.38476
UM0141673:01	ApexBio	Linagliptin (BI-1356)	DDP-4 inhibitor,highly potent and competitive	A4034	10.1433	1.69488
UM0141674:01	ApexBio	Sitagliptin phosphate monohydrate	Potent DPP-4 inhibitor	A4036	8.91429	0.151962
UM0141675:01	ApexBio	Vildagliptin (LAF-237)	DPP-4 inhibitor	A4037	7.94775	0.781841
UM0141676:01	ApexBio	Alogliptin (SYR-322)	DPP-4 inhibitor,potent and highly selective	A4038	7.08146	0.763665
UM0141677:01	ApexBio	Atazanavir sulfate (BMS-232632-05)	Protease inhibitor	A4040	8.03543	2.40382
UM0141678:01	ApexBio	Marimastat	MMPs inhibitor,board spectrum	A4049	6.53486	0.0358822
UM0141679:01	ApexBio	GM 6001	Broad spectrum MMP inhibitor	A4050	4.4549	-1.56841
UM0141680:01	ApexBio	NSC 405020	MT1-MMP inhibitor	A4051	5.38549	15.7935
UM0141681:01	ApexBio	Doxycycline hyclate	MMP inhibitor	A4052	6.58726	1.23327
UM0141682:01	ApexBio	17-AAG (KOS953)	Hsp90 inhibitor	A4054	10.8471	8.06025
UM0141683:01	ApexBio	AT13387	Hsp90 inhibitor	A4056	9.89988	8.91905
UM0141684:01	ApexBio	AUY922 (NVP-AUY922)	Potent Hsp90 inhibitor	A4057	37.444	15.8739
UM0141685:01	ApexBio	BIIB021	Hsp90 inhibitor,selective and competitive	A4058	7.07248	2.43153
UM0141686:01	ApexBio	Geldanamycin	Hsp90 inhibitor,potent and specific	A4060	1.37709	5.01655
UM0141688:01	ApexBio	PF-04929113 (SNX-5422)	Hsp90 inhibitor,potent and selective	A4065	11.269	8.87638
UM0141689:01	ApexBio	SNX-2112	Hsp90 inhibitor,ATP-competitve,potent and selective	A4068	11.7793	12.6241
UM0141690:01	ApexBio	BMS-707035	HIV-I integrase inhibitor,potent and specific	A4069	-0.342761	4.26623
UM0141691:01	ApexBio	Elvitegravir (GS-9137)	HIV-1 integrase inhibitor,potent	A4070	5.47488	4.88287
UM0141692:01	ApexBio	MK-2048	Integrase inhibitor for HIV-1,second generation	A4072	5.17503	3.57058
UM0141693:01	ApexBio	Raltegravir (MK-0518)	HIV-1 integrase inhibitor	A4073	4.59608	1.3244
UM0141694:01	ApexBio	S/GSK1349572	HIV integrase inhibitor, novel and potent	A4074	4.51049	3.96477
UM0141695:01	ApexBio	Rocilinostat (ACY-1215)	Selective HDAC6 inhibitor	A4083	5.16979	1.9491
UM0141696:01	ApexBio	Mocetinostat (MGCD0103, MG0103)	HDAC inhibitor,isotype-selective and potent	A4089	5.46263	5.26278
UM0141697:01	ApexBio	JNJ-26481585	Potent HDAC inhibitor	A4090	4.98412	2.58022
UM0141698:01	ApexBio	PCI-34051	HDAC8 inhibitor,potent and selective	A4091	2.10725	4.87266
UM0141699:01	ApexBio	CUDC-101	Multitargeted HDAC inhibitor	A4092	1.42287	11.7222
UM0141700:01	ApexBio	ITF2357 (Givinostat)	HDAC inhibitor	A4093	1.8696	1.84725
UM0141701:01	ApexBio	MC1568	Class II HDAC inhibitor,potent and selective	A4094	46.9664	48.7205
UM0141702:01	ApexBio	Belinostat (PXD101)	Hydroxamate-type HDAC inhibitor	A4096	2.34357	1.42158
UM0141703:01	ApexBio	CUDC-907	Potent PI3K/HDAC inhibitor	A4097	3.50872	1.42626
UM0141704:01	ApexBio	PCI-24781 (CRA-024781)	Pan-HDAC inhibitor	A4098	3.27089	0.833078
UM0141707:01	ApexBio	LAQ824 (NVP-LAQ824,Dacinostat)	HDAC inhibitor,potent and novel	A4103	2.32543	3.39975
UM0141708:01	ApexBio	AR-42 (OSU-HDAC42)	HDAC inhibitor,novel and potent	A4104	0.486117	2.21851
UM0141709:01	ApexBio	M344	HDAC inhibitor,potent and cell-permeable	A4105	0.527442	1.63885
UM0141710:01	ApexBio	ZM 447439	Aurora Kinase inhibitor,potent and selective	A4113	-0.710071	1.10117
UM0141711:01	ApexBio	MLN8054	Aurora A inhibitor	A4114	15.5437	70.2135
UM0141712:01	ApexBio	JNJ-7706621	Potent CDK/Aurora kinase inhibitor	A4115	7.26948	15.4222
UM0141713:01	ApexBio	Danusertib (PHA-739358)	Pan-aurora kinase inhibitor	A4116	4.44724	4.90958
UM0141714:01	ApexBio	AT9283	Aurora kinase/JAK inhibitor	A4117	6.15421	10.9605
UM0141715:01	ApexBio	Hesperadin	Aurora B kinase inhibitor	A4118	13.0195	53.4465
UM0141716:01	ApexBio	AMG-900	Aurora kinase inhibitor	A4119	50.4624	63.0233
UM0141717:01	ApexBio	MK-5108 (VX-689)	Aurora-A kinase inhibitor,highly selective	A4120	9.52951	44.5343
UM0141718:01	ApexBio	SNS-314 Mesylate	Aurora A/B/C kinases inhibitor, potent and selective	A4121	16.2009	29.2108
UM0141719:01	ApexBio	PHA-680632	Aurora kinase inhibitor,novel and potent	A4122	8.20313	7.85149
UM0141720:01	ApexBio	KW 2449	Multikinase inhibitor	A4123	10.9279	34.7146
UM0141721:01	ApexBio	TAK-901	Novel Aurora A/B inhibitor	A4124	5.96568	28.149
UM0141722:01	ApexBio	CYC116	Potent Aurora A/B inhibitor	A4125	6.74245	23.6174
UM0141723:01	ApexBio	Aurora A Inhibitor I	Aurora A inhibitor	A4126	9.57053	22.9215
UM0141724:01	ApexBio	ENMD-2076 L-(+)-Tartaric acid	Aurora kinases inhibitor	A4129	12.3299	17.9801
UM0141725:01	ApexBio	ENMD-2076	Selective Aurora A/Flt3 inhibitor	A4130	12.1068	15.9541
UM0141726:01	ApexBio	CCT129202	Aurora kinase inhibitor,ATP-competitive and potent	A4131	63.2038	76.3178
UM0141727:01	ApexBio	CCT137690	Aurora A/B/C inhibitor	A4132	-147.191	46.7373
UM0141728:01	ApexBio	Tofacitinib (CP-690550) Citrate	Potent JAK inhibitor	A4135	7.04086	-4.37034
UM0141729:01	ApexBio	WP1066	JAK2/STAT3 inhibitor,cell-permeable	A4140	9.29271	28.2094
UM0141730:01	ApexBio	Baricitinib (LY3009104, INCB028050)	JAK1/JAK2 inhibitor,selective orally bioavailable	A4141	3.65559	10.9137
UM0141731:01	ApexBio	TG101209	JAK2/3 inhibitor	A4145	10.0788	36.2575
UM0141732:01	ApexBio	CEP-33779	JAK2 inhibitor,highly selective	A4146	8.71096	32.8149
UM0141733:01	ApexBio	LY2784544	JAK2 inhibitor,highly potent and selective	A4147	21.8491	24.5681
UM0141734:01	ApexBio	BMS-911543	JAK2 inhibitor,selective small molecule	A4152	8.63428	4.21485
UM0141735:01	ApexBio	BMN 673	Potent PARP inhibitor	A4153	7.47813	5.77149
UM0141736:01	ApexBio	Iniparib (BSI-201)	PARP1 inhibitor,intravenously adminsitered	A4157	3.43241	1.38971
UM0141737:01	ApexBio	AG-14361	Potent PARP1 inhibitor	A4158	3.17309	2.03281
UM0141738:01	ApexBio	PJ34 hydrochloride	PARP inhibitor,potent and cell-permeable	A4159	7.82654	3.1557
UM0141739:01	ApexBio	A-966492	PARP-1/-2 inhibitor, highly potent	A4160	6.40697	5.63905
UM0141740:01	ApexBio	UPF 1069	Selective PARP2 inhibitor	A4163	11.8212	15.7595
UM0141741:01	ApexBio	AZD2461	Novel PARP inhibitor	A4164	9.5944	1.51365
UM0141742:01	ApexBio	EPZ5676	DOT1L inhibitor,potent and SAM competitive	A4166	9.99025	1.67494
UM0141743:01	ApexBio	SGC 0946	DOT1L inhibitor,highly potent and selective	A4167	10.5253	3.83005
UM0141744:01	ApexBio	Entacapone	COMT inhibitor	A4168	32.3656	34.8986
UM0141745:01	ApexBio	EPZ004777	DOT1L inhibitor	A4170	4.62464	1.22164
UM0141746:01	ApexBio	EPZ005687	EZH2 inhibitor,potent and selective	A4171	7.30342	11.8814
UM0141747:01	ApexBio	Thioguanine	Purine antimetabolite	A4176	-42.2712	3.13469
UM0141748:01	ApexBio	SRT1720 HCl	SIRT1 activator	A4180	17.0675	10.9236
UM0141749:01	ApexBio	Sirtinol	SIRT inhibitor	A4183	9.8566	11.5909
UM0141750:01	ApexBio	PFI-1 (PF-6405761)	BET inhibitor	A4184	4.73216	3.71867
UM0141751:01	ApexBio	Bromosporine	Bromodomain inhibitor,non-selective	A4186	12.9851	9.04287
UM0141752:01	ApexBio	FG-4592 (ASP1517)	HIF prolyl-hydroxylase inhibitor	A4187	9.62996	9.51091
UM0141753:01	ApexBio	IOX2(Glycine)	HIF-1? prolyl hydroxylase-2 (PHD2) inhibitor	A4189	8.29147	18.918
UM0141754:01	ApexBio	GSK J4 HCl	Inhibitor of H3K27 demethylase JMJD3,potent and cell-permeable	A4190	11.6707	11.3313
UM0141755:01	ApexBio	GSK J1	H3K27 demethylase JMJD3 inhibitor	A4191	2.24593	1.80049
UM0141756:01	ApexBio	SGI-1776 free base	Pim kinase inhibitor,ATP-competitive	A4192	9.21937	32.1759
UM0141757:01	ApexBio	SMI-4a	Potent Pim inhibitor	A4193	30.132	63.3801
UM0141757:02	ApexBio	TCS-PIM-1-4a	Pim inhibitor	B4764	15.4665	42.1931
UM0141758:01	ApexBio	Obatoclax mesylate (GX15-070)	Potent Bcl-2 inhibitor	A4194	46.1931	43.7701
UM0141759:01	ApexBio	Sabutoclax	pan-Bcl-2 inhibitor	A4199	8.18702	12.8368
UM0141760:01	ApexBio	Apogossypolone (ApoG2)	Bcl-2 inhibitor,nonpeptidic small molecule	A4200	20.986	45.6442
UM0141761:01	ApexBio	RITA (NSC 652287)	Mdm2-p53 interaction and p53 ubiquitination blocking	A4202	-55.8707	10.1825
UM0141762:01	ApexBio	Pifithrin-? (PFT?)	p53 inhibitor	A4206	30.362	56.9346
UM0141763:01	ApexBio	NSC 319726	Reactivator of mutant p53	A4208	-3.44573	3.71953
UM0141764:01	ApexBio	Pomalidomide (CC-4047)	Immunomodulator,antumor/anti-angiogenic	A4212	4.15007	2.79797
UM0141765:01	ApexBio	Necrostatin-1	RIP1 inhibitor	A4213	0.647473	5.44499
UM0141766:01	ApexBio	Thalidomide	Immunomodulatory agent,sedative drug,angiogenesis inhibitor	A4216	1.45325	-0.298439
UM0141767:01	ApexBio	YM155	Survivin suppressant,apoptosis inhibitor	A4221	-6.59027	0.971489
UM0141768:01	ApexBio	Nutlin-3	MDM2 antagonist,inhibits MDM2-p53 interaction A4228 5.55103240571177_x000D_ 8359 2 296 Tyers 090-Nlucassay 090-Run07a(ApexBio) UM0141705 01 090-P391 Plate O019 ApexBio Droxinostat Selective HDAC inhibitor A4100 1.51985610940164_x000D_ 8359 2 297 Tyers 090-Nlucassay 090-Run07a(ApexBio) UM0141769 01 090-P391 Plate O020 ApexBio NSC 66811 MDM2 inhibitor A4230 -4.12379070543251_x000D_ 8359 2 298 Tyers…	A4101	1.11149	1.9685
UM0141770:01	ApexBio	TW-37	Bcl-2 inhibitor, inhibits Bcl-2,Bcl-XL and Mcl-1	A4234	-2.3735	2.7322
UM0141771:01	ApexBio	Amuvatinib (MP-470, HPK 56)	Tyrosine kinase inhibitor	A4237	5.2732	7.72616
UM0141772:01	ApexBio	Abiraterone	Potent CYP17 inhibitor	A4240	4.83163	5.42883
UM0141773:01	ApexBio	T0070907	Human PPAR? antagonist,potent and selective	A4301	3.79865	6.09122
UM0141774:01	ApexBio	WY-14643 (Pirinixic Acid)	PPAR? agonist,selective and highly potent	A4305	5.63708	22.4917
UM0141775:01	ApexBio	GW0742	PPAR?/? agonist,potent and selective	A4307	-26.6451	20.8701
UM0141776:01	ApexBio	Cobicistat (GS-9350)	Selective CYP3A inhibitor	A4313	5.74818	4.36234
UM0141777:01	ApexBio	Apremilast (CC-10004)	PDE4 inhibitor	A4317	2.70497	1.32356
UM0141778:01	ApexBio	Avasimibe	ACAT inhibitor,orally bioavailable	A4318	30.1203	69.2404
UM0141779:01	ApexBio	Roflumilast	PDE-4 inhibitor	A4319	6.17058	21.5207
UM0141780:01	ApexBio	Voriconazole	CYP51 inhibitor	A4320	3.58527	0.950988
UM0141781:01	ApexBio	Sildenafil Citrate	Treat erectile dysfunction and PAH	A4321	6.97504	4.1869
UM0141782:01	ApexBio	Vardenafil HCl Trihydrate	PDE5 inhibitor, potent and selective	A4323	5.5361	3.7832
UM0141783:01	ApexBio	Pioglitazone HCl	PPAR? agonist	A4324	11.2578	13.5324
UM0141784:01	ApexBio	PF-2545920	PDE10A inhibitor,potent and selective	A4325	30.8994	39.5422
UM0141785:01	ApexBio	TAK-700 (Orteronel)	Human 17,20-lyase inhibitor	A4326	6.17667	0.0216004
UM0141786:01	ApexBio	Rolipram	PDE4-inhibitor and an anti-inflammatory agent	A4328	5.66812	-0.0615336
UM0141786:02	ApexBio	S- (+)-Rolipram	CAMP-specific PDE4 inhibitor	A4349	9.36128	3.13543
UM0141787:01	ApexBio	Cilomilast	Potent PDE4 inhibitor	A4329	5.16363	0.139714
UM0141788:01	ApexBio	GSK256066	PDE4-inhibitor,selective and highly potent	A4331	0.99015	11.7028
UM0141789:01	ApexBio	Nepicastat (SYN-117) HCl	Dopamine-?-hydroxylase inhibitor	A4332	0.740063	5.54175
UM0141790:01	ApexBio	CPI-613	PDH/?-KGDH inhibitor	A4333	20.6748	31.6886
UM0141791:01	ApexBio	Avanafil	PDE5 inhibitor	A4334	15.8905	18.4802
UM0141792:01	ApexBio	Mildronate	GBB hydroxylase inhibitor	A4335	7.93295	2.56935
UM0141793:01	ApexBio	Mycophenolate Mofetil	IMPDH inhibitor	A4336	9.46828	3.70507
UM0141794:01	ApexBio	Rivaroxaban	Factor Xa inhibitor	A4338	6.89293	3.8396
UM0141795:01	ApexBio	AGI-5198	IDH1 inhibitor against R132 mutant,selective and cell-permeable	A4339	7.59223	4.35382
UM0141796:01	ApexBio	Pimobendan	Selective PDE3 inhibitor.Ca2+ channel sensitizer	A4340	10.8547	10.7701
UM0141797:01	ApexBio	Apixaban	Factor Xa inhibitor	A4341	3.93553	1.88017
UM0141798:01	ApexBio	Gimeracil	Dihydropyrimidine dehydrogenase inhibitor	A4342	4.55051	0.0315442
UM0141799:01	ApexBio	Ozagrel	Thromboxane A2 synthetase inhibitor	A4344	8.14073	1.74715
UM0141800:01	ApexBio	MK-8245	SCD inhibitor,potent and liver-selective	A4345	13.8366	15.6303
UM0141801:01	ApexBio	Trilostane	3?-HSD inhibitor	A4348	6.16161	1.89085
UM0141802:01	ApexBio	Pralatrexate	Antifolate,a folate analog	A4350	5.74192	2.02326
UM0141803:01	ApexBio	PluriSIn #1 (NSC 14613)	SCD1 inhibitor	A4351	-0.639288	1.46689
UM0141804:01	ApexBio	Anagrelide HCl	Thrombocytopenic agent	A4352	3.05523	2.16058
UM0141805:01	ApexBio	Tosedostat (CHR2797)	Aminopeptidase inhibitor	A4355	4.96882	5.59366
UM0141806:01	ApexBio	Varespladib (LY315920)	HnsPLA inhibitor,potent and selective	A4356	8.96098	1.13376
UM0141807:01	ApexBio	U-104	CAIX inhibitor	A4358	8.52905	3.09604
UM0141808:01	ApexBio	Topiramate	GluR5 receptor antagonist,anticonvulsant	A4360	7.26488	0.495228
UM0141809:01	ApexBio	Fluvastatin Sodium	HMG-CoA reductase inhibitor	A4363	12.1518	14.882
UM0141810:01	ApexBio	Rasagiline Mesylate	Irreversible MAO-B inhibitor	A4366	3.20986	2.6114
UM0141811:01	ApexBio	Atorvastatin Calcium	HMG-CoA reductase inhibitor	A4367	7.17608	7.18518
UM0141812:01	ApexBio	Safinamide Mesylate	MAO-B inhibitor,potent,selective and reversible	A4368	6.3654	2.50974
UM0141813:01	ApexBio	Pravastatin sodium	HMG-CoA reductase inhibitor,highly selective and competitive	A4369	6.12189	0.823615
UM0141814:01	ApexBio	URB597	FAAH inhibitor,potent and selective	A4372	8.91534	16.2561
UM0141815:01	ApexBio	NLG919	Potent IDO pathway inhibitor	A4373	12.6862	41.7775
UM0141816:01	ApexBio	Anacetrapib (MK-0859)	RhCETP/mutant CETP(C13S) inhibitor	A4375	5.93772	-2.32265
UM0141817:01	ApexBio	Dalcetrapib (JTT-705, RO4607381)	rhCETP inhibitor	A4376	6.81971	16.3303
UM0141818:01	ApexBio	Evacetrapib (LY2484595)	CETP inhibitor,potent and selective	A4377	0.652945	12.8061
UM0141819:01	ApexBio	Torcetrapib	CETP inhibitor	A4378	0.217634	4.25404
UM0141820:01	ApexBio	Lonafarnib	Ftase inhibitor,potent and selective	A4379	9.1129	11.044
UM0141821:01	ApexBio	FK866 (APO866)	NAMPT inhibitor,non-competitive, highly specific	A4381	3.97169	3.81658
UM0141822:01	ApexBio	A922500	DGAT-1 inhibitor	A4382	11.9623	32.876
UM0141823:01	ApexBio	Tolcapone	COMT inhibitor	A4383	29.4191	63.9635
UM0141824:01	ApexBio	PF-04620110	DGAT-1 inhibitor,potent and selective	A4384	4.93981	1.56918
UM0141825:01	ApexBio	Ganetespib (STA-9090)	Hsp90 inhibitor,non-geldanamycin	A4385	13.1074	30.7546
UM0141826:01	ApexBio	Elesclomol (STA-4783)	Oxidative stress/apoptosis inducer,potent and novel	A4386	3.74637	1.65214
UM0141827:01	ApexBio	VER 155008	HSP 70 inhibitor,adenosine-derived	A4387	7.71128	36.5748
UM0141828:01	ApexBio	XL-888	Hsp90 inhibitor	A4388	6.43166	5.95594
UM0141829:01	ApexBio	Pemetrexed	TS, DHFR,GARFT and AICARFT inhibitor	A4390	-0.202317	-0.0221996
UM0141830:01	ApexBio	Docetaxel	Microtubulin disassembly inhibitor	A4394	-1.36301	0.744106
UM0141831:01	ApexBio	L-685,458	?-secretase inhibitor	A4404	-1.49843	-1.25264
UM0141832:01	ApexBio	Fumagillin	Antibiotic and antiangiogenic agent	A4407	1.58736	0.0673926
UM0141833:01	ApexBio	MDL 28170	Calpain and cathepsin B inhibitor, selective	A4412	0.16918	3.19466
UM0141834:01	ApexBio	NVP DPP 728 dihydrochloride	DPP-IV inhibitor	A4427	-0.392023	-0.638403
UM0141835:01	ApexBio	Actinomycin D	RNA polymerase inhibitor	A4448	17.9001	21.2812
UM0141836:01	ApexBio	Bax inhibitor peptide P5	Bax inhibitor	A4460	-1.22753	-0.34905
UM0141837:01	ApexBio	Bax inhibitor peptide V5	Bax inhibitor	A4461	-0.914006	-2.19638
UM0141838:01	ApexBio	MIM1	Mcl-1 Inhibitor	A4465	0.398694	13.7317
UM0141839:01	ApexBio	Cesium chloride	Potassium channel blocker	A4468	2.07986	1.0191
UM0141840:01	ApexBio	Mdivi 1	Selective DRP1/Dnm1 inhibitor, cell-permeable	A4472	23.5302	54.9482
UM0141841:01	ApexBio	PRIMA-1	BAX inhibitor	A4483	1.52653	1.30827
UM0141842:01	ApexBio	PRIMA-1MET	Restore mutant p53 activity, induce BAX and PUMA	A4484	3.19578	2.92135
UM0141843:01	ApexBio	SGC-CBP30	Inhibitor of CREBBP/EP300 bromodomain,potent	A4491	9.60167	18.4432
UM0141844:01	ApexBio	KD 5170	HDAC inhibitor	A4493	-0.663188	2.04801
UM0141845:01	ApexBio	LMK 235	HDAC4/HDAC5 inhibitor	A4494	1.25802	-1.39586
UM0141846:01	ApexBio	TC-H 106	HDAC inhibitor	A4499	5.78809	6.35622
UM0141847:01	ApexBio	UNC 0224	G9a histone methyltransferase inhibitor	A4503	9.81207	3.56261
UM0141848:01	ApexBio	DMOG	Competitive HIF-PH inhibitor, cell-permeable	A4506	7.57488	-0.0474047
UM0141849:01	ApexBio	KC7F2	HIF-1? inhibitor	A4507	9.9023	19.449
UM0141850:01	ApexBio	PX 12	Trx-1 inhibitor	A4509	6.41215	5.35976
UM0141851:01	ApexBio	1,2,3,4,5,6-Hexabromocyclohexane	JAK2 tyrosine kinase inhibitor	A4510	3.71356	6.15603
UM0141852:01	ApexBio	Cucurbitacin I	STAT3/JAK2 signaling inhibitor	A4512	3.748	-0.100447
UM0141853:01	ApexBio	ZM 449829	JAK3 inhibitor	A4517	1.94344	8.31215
UM0141854:01	ApexBio	TCS PIM-1 1	Pim-1 kinase inhibitor,ATP-competitve	A4521	38.0182	47.0903
UM0141855:01	ApexBio	4-HQN	PARP inhibitor	A4524	7.57612	-3.21169
UM0141856:01	ApexBio	JW 55	PARP domain inhibitor	A4529	11.1373	6.40221
UM0141857:01	ApexBio	WIKI4	Inhibitor of Wnt/ß-Catenin signaling and tankyrase	A4531	12.1487	17.9902
UM0141858:01	ApexBio	Sal 003	Cellular phosphatase complex inhibitor	A4541	36.1929	56.2271
UM0141859:01	ApexBio	NSC 87877	Shp2 /shp1 PTP inhibitor	A4544	52.8806	48.3415
UM0141860:01	ApexBio	Empagliflozin (BI 10773)	SGLT-2 inhibitor for oral treatment of type 2 diabetes	A4601	8.79635	6.68482
UM0141861:01	ApexBio	Asenapine	Inhibits adrenergic receptor/5-HT receptor	A5010	10.4497	11.751
UM0141862:01	ApexBio	Motesanib Diphosphate (AMG-706)	VEGFR/ PDGFR/c-Kit/Ret inhibitor	A5017	15.4402	38.4425
UM0141863:01	ApexBio	Ivacaftor (VX-770)	Potent CFTR potentiator	A5047	21.1951	12.69
UM0141864:01	ApexBio	MGCD-265	Met/Flt/Flk/Ron/Tie-2 inhibitor	A5057	-7.57606	14.492
UM0141865:01	ApexBio	Heparin sodium	Antithrombin III activator	A5066	6.2616	-4.41927
UM0141866:01	ApexBio	GDC-0879	B-Raf inhibitor,potent and selective	A5071	8.48831	3.81678
UM0141867:01	ApexBio	GSK690693	Pan-AKT inhibitor,ATP-competitive and potent	A5072	8.2824	29.6185
UM0141868:01	ApexBio	KU-0063794	MTORC1 and mTORC2 inhibitor	A5078	8.12704	1.47647
UM0141869:01	ApexBio	JNJ-38877605	C-Met inhibitor,ATP-competitive	A5092	6.83858	8.71382
UM0141870:01	ApexBio	PF-04217903	C-Met inhibitor,selective and ATP-competitive	A5096	5.87355	1.02327
UM0141871:01	ApexBio	BTZ043 Racemate	DprE1 inhibitor	A5118	6.25164	1.80143
UM0141872:01	ApexBio	Irinotecan	Topoisomerase I inhibitor	A5133	6.47239	0.893335
UM0141873:01	ApexBio	AS-605240	Potent and selective PI 3-K? inhibitor	A5176	7.06954	0.314904
UM0141874:01	ApexBio	Clopidogrel	P2Y12 receptor antagonist	A5183	17.9748	72.9314
UM0141875:01	ApexBio	Tenofovir	HIV reverse transcriptase inhibitor	A5275	8.15448	-0.0985039
UM0141876:01	ApexBio	Risedronate Sodium	FPP synthase inhibitor	A5293	6.65103	-0.162661
UM0141877:01	ApexBio	Sumatriptan Succinate	5-HT1 receptor agonist	A5294	7.44188	0.457019
UM0141878:01	ApexBio	Ranolazine 2HCl	Partial fatty acid oxidation inhibitor	A5300	7.69609	0.832962
UM0141879:01	ApexBio	Repaglinide	Kir6 (KATP) channel blocker	A5316	6.81259	5.46673
UM0141880:01	ApexBio	Tianeptine sodium	5-HT uptake facilitator,selective,antidepressant	A5322	2.67026	3.61807
UM0141881:01	ApexBio	Moxifloxacin HCl	Fluoroquinolone antibiotic	A5323	4.05957	1.36648
UM0141882:01	ApexBio	TSU-68 (SU6668,Orantinib)	PDGFR/Flk-1/FGFR1 inhibitor,potent and competitive	A5331	61.2241	60.9196
UM0141883:01	ApexBio	Ispinesib (SB-715992)	Kinesin spindle protein (KSP)inhibitor	A5343	9.48275	12.1755
UM0141884:01	ApexBio	Venlafaxine	Dual serotonin/noradrenalin re-uptake inhibitor	A5355	7.83773	-0.102696
UM0141885:01	ApexBio	Zileuton	5-lipoxygenase (5-LOX) inhibitor, orally active	A5384	6.1453	2.3017
UM0141886:01	ApexBio	Varenicline Tartrate	Subtype-selective agonist of ?4?2 nicotinic receptors,orally active	A5391	-0.574914	1.34278
UM0141887:01	ApexBio	HMN-214	Plk inhibitor,broad-spectrum anti-tumor agent	A5413	6.9795	4.21546
UM0141888:01	ApexBio	Fludarabine	DNA synthsis inhibitor	A5424	6.99541	1.15261
UM0141889:01	ApexBio	PIK-93	PI3K?/PI4KIII?/PI3K? inhibitor	A5449	5.54639	6.64202
UM0141890:01	ApexBio	AEE788 (NVP-AEE788)	EGFR/HER-2/VEGFR inhibitor	A5455	3.85021	7.13965
UM0141891:01	ApexBio	PHA-793887	Pan-Cdk inhibitor	A5459	2.1295	3.3259
UM0141892:01	ApexBio	Ponatinib (AP24534)	pan-BCR-ABL inhibitor,multi-kinase inhibitor	A5467	19.054	38.4672
UM0141893:01	ApexBio	AZD6482	PI3K? inhibitor,potent and selective	A5478	5.13397	55.7495
UM0141894:01	ApexBio	Thiazovivin	ROCK inhibitor	A5506	3.23808	-0.973644
UM0141895:01	ApexBio	LY2228820	P38 MAP kinase inhibitor	A5566	17.7452	34.8354
UM0141896:01	ApexBio	Pimasertib (AS-703026)	MEK1/2 inhibitor	A5573	8.27745	20.7989
UM0141897:01	ApexBio	SB525334	(TGF-beta1) receptor inhibitor	A5602	6.68318	4.91532
UM0141898:01	ApexBio	GSK429286A	Selective ROCK1/ROCK2 inhibitor	A5611	6.15932	8.84407
UM0141899:01	ApexBio	SAR245409 (XL765)	mTOR/PI3K inhibitor	A5634	2.36077	28.2025
UM0141900:01	ApexBio	AT7867	Akt1/2/3 and p70S6K/PKA inhibitor	A5653	3.23776	29.711
UM0141901:01	ApexBio	BS-181 HCl	CDK7 inhibitor,highly selective	A5700	9.89962	14.3718
UM0141902:01	ApexBio	BMS-777607	C-Met inhibitor, potent and selective	A5703	5.99829	68.1474
UM0141903:01	ApexBio	PD318088	Allosteric MEK1/2 inhibitor, non-ATP competitive	A5707	16.084	48.6491
UM0141904:01	ApexBio	Tazarotene	Topical retinoid;antiproliferative;inducer of TIG3 tumor suppressor	A5710	29.139	17.5827
UM0141905:01	ApexBio	AT7519	Multi-CDK inhibitor	A5719	-0.151961	0.583057
UM0141906:01	ApexBio	Fasudil (HA-1077) HCl	Protein kinase inhibitor	A5734	0.526853	33.9641
UM0141907:01	ApexBio	KRN 633	VEGFR inhibitor,ATP-competitive	A5760	-1.02093	0.0316462
UM0141908:01	ApexBio	Sulfasalazine	NF-?B activation inhibitor	A5770	24.2449	56.8361
UM0141909:01	ApexBio	Cidofovir	Anti-CMV drug;inhibitor of viral DNA syntheis	A5790	-0.231047	-0.494359
UM0141910:01	ApexBio	Ibuprofen Lysine	COX inhibitor	A5791	0.00993952	2.42095
UM0141911:01	ApexBio	BIX 02189	Selective MEK5 inhibitor	A5801	56.7567	9.07772
UM0141912:01	ApexBio	BIX 02188	MEK5 inhibitor,potent and selective	A5803	14.6508	13.4983
UM0141913:01	ApexBio	AM1241	Cannabinoid CB2 receptor agonist,potent and selective	A5827	4.76433	12.3006
UM0141914:01	ApexBio	Dapagliflozin	SGLT2 inhibitor,potent and selective	A5854	2.28385	0.991919
UM0141915:01	ApexBio	R406 (free base)	Syk inhibitor	A5880	4.93882	51.9577
UM0141916:01	ApexBio	PHT-427	Akt and PDPK1 inhibitor	A5884	4.86163	11.5878
UM0141917:01	ApexBio	Febuxostat	non-purine selective inhibitor of xanthine oxidase	A5926	3.7221	17.815
UM0141918:01	ApexBio	Cyclosporine	Immunosuppressant drug	A5938	1.92997	0.251144
UM0141919:01	ApexBio	Tie2 kinase inhibitor	Tie-2(Tie2 ) inhibitor	A5979	41.1541	68.8548
UM0141920:01	ApexBio	HOBt (anhydrous)	Racemization inhibitor	A7025	5.06194	-0.476449
UM0141921:01	ApexBio	E-64-c	Inhibitor of cysteine proteinases	A8162	3.79865	-0.763947
UM0141922:01	ApexBio	AM 114	20S proteasome inhibitor	A8163	8.17005	1.27689
UM0141923:01	ApexBio	Cyclo (-RGDfK)	Inhibitor of ?v?3 integrin	A8164	4.11284	-1.97095
UM0141924:01	ApexBio	Q-VD(OMe)-OPh	Pan-caspase inhibitor	A8165	5.08599	13.3027
UM0141925:01	ApexBio	Rapamycin (Sirolimus)	Original antifungal antibiotic	A8167	8.02874	2.24893
UM0141926:01	ApexBio	HA14-1	Bcl-2 inhibitor,potent and cell-permeable	A8168	6.67544	18.5237
UM0141927:01	ApexBio	Everolimus (RAD001)	MTOR inhibitor	A8169	7.59354	0.757164
UM0141928:01	ApexBio	Z-FA-FMK	Cysteine proteases inhibitor	A8170	6.96156	4.06965
UM0141929:01	ApexBio	Entinostat (MS-275,SNDX-275)	HDAC1 and HDAC3 inhibitor	A8171	5.47693	3.04261
UM0141930:01	ApexBio	Dihydroeponemycin	Proteasome inhibitor,antitumor reagent,eponemycin ddrivative	A8172	7.47176	3.42076
UM0141931:01	ApexBio	Romidepsin (FK228, depsipeptide)	HDAC1/HDAC2 inhibitor,potent and selective	A8173	7.60731	2.20223
UM0141932:01	ApexBio	Cathepsin G Inhibitor I	Cathepsin G inhibitor	A8174	10.9628	16.057
UM0141933:01	ApexBio	PAC-1	Procaspase-3 activator	A8177	10.0132	9.93424
UM0141934:01	ApexBio	MG-262	Proteasome inhibitor	A8179	7.00351	2.36391
UM0141935:01	ApexBio	KN-62	CaM kinase II inhibitor	A8180	5.18775	9.09932
UM0141936:01	ApexBio	(-)-JQ1	BET bromodomain inhibitor	A8181	7.76009	16.8036
UM0141937:01	ApexBio	3-Deazaneplanocin A (DZNep) hydrochloride	SAHH and ENZ2 inhibitor	A8182	4.85539	-1.70046
UM0141938:01	ApexBio	PSI-6206	Inhibitor of HCV RNA polymerase,potent and selective	A8189	8.81461	1.41567
UM0141939:01	ApexBio	Semagacestat (LY450139)	?-secretase inhibitor	A8190	7.70565	-0.027228
UM0141940:01	ApexBio	Nanaomycin A	DNMT3B inhibitor	A8191	-148.845	18.8387
UM0141941:01	ApexBio	Staurosporine	Protein kinase inhibitor,potent and cell permeable	A8192	14.6986	55.1313
UM0141942:01	ApexBio	P 22077	USP7/(DUB)USP47 inhibitor	A8198	9.89233	43.3059
UM0141943:01	ApexBio	PD153035 hydrochloride	Potent EGFR inhibitor	A8199	7.94782	18.9828
UM0141944:01	ApexBio	DAPT (GSI-IX)	?-secretase inhibitor,potent and specific	A8200	14.9391	21.8133
UM0141947:01	ApexBio	Ritonavir	HIV protease inhibitor	A8203	11.6086	6.59221
UM0141948:01	ApexBio	Lopinavir	HIV protease inhibitor,highly potent	A8204	9.98074	17.5165
UM0141949:01	ApexBio	Atazanavir	HIV protease inhibitor,highly potent	A8205	8.38636	2.84935
UM0141950:01	ApexBio	Darunavir	HIV-1 protease inhibitor	A8206	9.44325	4.8326
UM0141951:01	ApexBio	Tariquidar	P-glycoprotein inhibitor,potent and non-competitive	A8208	10.3511	12.4647
UM0141952:01	ApexBio	PR-619	Deubiquitylating enzymes (DBUs) inhibitor	A8212	-812.164	19.8162
UM0141953:01	ApexBio	KY 02111	WNT signaling inhibitor	A8213	7.86233	9.32602
UM0141954:01	ApexBio	AZD8055	MTOR inhibitor	A8214	9.19013	6.66159
UM0141955:01	ApexBio	PP 1	Src family tyrosine kinase inhibitor	A8215	8.42121	30.5915
UM0141956:01	ApexBio	PP 2 (AG 1879)	Src-family kinases inhibitor	A8216	7.67704	33.1459
UM0141957:01	ApexBio	BX795	PDK1 inhibitor	A8222	2.38028	37.9864
UM0141958:01	ApexBio	CID 2011756	PKD inhibitor	A8223	9.34591	20.9854
UM0141959:01	ApexBio	Ezatiostat	(GST) P1-1 inhibitor	A8225	1.17709	2.19797
UM0141960:01	ApexBio	TAK-632	Pan-RAF inhibitor,potent and selective	A8226	7.24002	4.57716
UM0141961:01	ApexBio	Amrubicin	Topoisomerase II inhibitor, anthracycline agent	A8227	23.6765	25.4566
UM0141962:01	ApexBio	Purmorphamine	Hedgehog agonist	A8228	15.303	11.4404
UM0141963:01	ApexBio	ML161	PAR1 inhibitor	A8229	5.37782	3.14704
UM0141964:01	ApexBio	DMXAA (Vadimezan)	Tumnor vascular disrupting agent, apoptosis inducer	A8233	5.88827	2.6913
UM0141965:01	ApexBio	SKLB610	Potent VEGFR inhibitor	A8237	4.18479	8.79604
UM0141966:01	ApexBio	VX-765	Caspase-1 inhibitor,potent and selective	A8238	-1.07748	0.44415
UM0141967:01	ApexBio	CA-074 Me	Cathepsin B inhibitor	A8239	-0.54837	-0.446356
UM0141968:01	ApexBio	BEZ235 (NVP-BEZ235)	PI3K/mTOR inhibitor,ATP-competitve	A8246	2.7759	9.3647
UM0141969:01	ApexBio	ZSTK474	Potent PI3K inhibitor	A8248	2.06039	3.54794
UM0141970:01	ApexBio	SB 431542	ALK inhibitor	A8249	5.42202	22.3597
UM0141971:01	ApexBio	TAE684 (NVP-TAE684)	ALK inhibitor,potent and selective	A8251	4.64519	23.0024
UM0141972:01	ApexBio	Nintedanib (BIBF 1120)	VEGFR/PDGFR/FGFR inhibitor	A8252	14.4696	17.7056
UM0141973:01	ApexBio	Sunitinib malate	VEGFR/PDGFR?/ KIT/ FLT3/RET/CSF-1R inhibitor	A8255	49.039	55.6192
UM0141973:02	ApexBio	Sunitinib	RTK inhibitor	B1045	52.7461	54.2457
UM0141974:01	ApexBio	ZCL278	Selective Cdc42 inhibitor	A8300	0.198596	9.5616
UM0141975:01	ApexBio	GW788388	ALK5 inhibitor,potent and selective	A8301	-0.634527	0.96564
UM0141976:01	ApexBio	Tenovin-6	SIRT inhibitor and p53 activator	A8302	-5.01548	9.35357
UM0141977:01	ApexBio	GNF-5837	Pan-Trk inhibitor	A8303	6.93195	11.585
UM0141978:01	ApexBio	PH-797804	P38 MAP kinase inhibitor, potent and selective	A8308	4.3528	5.09883
UM0141980:01	ApexBio	PF-562271	ATP-competitive FAK inhibitor, reversible	A8310	6.55577	55.1602
UM0141981:01	ApexBio	Torin 1	MTOR inhibitor,potent and selective	A8312	8.48002	8.06327
UM0141982:01	ApexBio	RAF265	Multiple intracellular kinases inhibitor	A8313	6.29232	1.2981
UM0141983:01	ApexBio	PD 0332991 (Palbociclib) HCl	CDK4/6 inhibitor,highly selective	A8316	10.8446	11.324
UM0141984:01	ApexBio	PP242	MTOR inhibitor, selective and ATP-competitive	A8318	-2.92128	20.3518
UM0141985:01	ApexBio	Dacomitinib (PF299804, PF299)	HER inhibitor	A8319	5.96646	10.5254
UM0141986:01	ApexBio	PF-00562271	FAK/Pyk2 inhibitor,potent and ATP-competitive	A8320	7.73552	56.7856
UM0141987:01	ApexBio	Neratinib (HKI-272)	HER2/EGFR inhibitor,potent and irreversible	A8322	8.41263	9.34196
UM0141988:01	ApexBio	WP1130	Deubiquitinase (DUB) inhibitor, Cell permeable	A8323	8.18762	8.9036
UM0141989:01	ApexBio	LDN-193189	ALK inhibitor,potent and selective	A8324	5.71319	1.83816
UM0141990:01	ApexBio	Tivantinib (ARQ 197)	C-Met inhibitor,non-ATP-competitive	A8325	24.075	34.2843
UM0141991:01	ApexBio	AZD-5438	Potent CDK1/2/9 inhibitor	A8326	9.42356	13.3309
UM0141992:01	ApexBio	Verteporfin	Photosensitizer used in photodynamic therapy	A8327	55.4848	70.075
UM0141993:01	ApexBio	LDK378	Potent ALK inhibitor	A8328	11.9124	11.0109
UM0141994:01	ApexBio	R428	Selective Axl inhibitor	A8329	16.766	28.0337
UM0141995:01	ApexBio	CX-4945 (Silmitasertib)	CK2 inhibitor	A8330	23.3261	36.8074
UM0141996:01	ApexBio	R788 disodium	Syk inhibitor,ATP competitive and potent	A8332	1.38731	11.5339
UM0141997:01	ApexBio	Canagliflozin	SGLT2 inhibitor,potent and selective	A8333	12.0889	13.3309
UM0141998:01	ApexBio	Linsitinib	IGF1R/IR inhibitor,potent and novel	A8334	14.7905	15.9662
UM0141999:01	ApexBio	Palbociclib (PD0332991) Isethionate	CDK4/6 inhibitor,highly selective	A8335	12.3601	9.75073
UM0142000:01	ApexBio	KU-60019	ATM kinase inhibitor,potent and selective	A8336	10.4507	8.66371
UM0142001:01	ApexBio	CX-5461	Pol I-mediated rRNA synthesis inhibitor	A8337	12.3045	4.89078
UM0142002:01	ApexBio	NSC 74859	Stat3 inhibitor	A8338	7.77366	1.86584
UM0142003:01	ApexBio	K-252c	Protein kinase inhibitor	A8344	14.6413	29.2741
UM0142004:01	ApexBio	PF-562271 HCl	FAK/Pyk2 inhibitor	A8345	50.6547	48.8164
UM0142005:01	ApexBio	BYL-719	Selective PI3K? inhibitor	A8346	7.80594	2.6895
UM0142006:01	ApexBio	Pazopanib Hydrochloride	VEGFR/PDGFR/FGFR/c-Kit/ c-Fms inhibitor	A8347	15.847	14.3632
UM0142007:01	ApexBio	LY2157299	TGF-?R1 inhibitor,potent and selective	A8348	8.39659	1.97633
UM0142008:01	ApexBio	Omecamtiv mecarbil	Cardiac myosin activator	A8349	7.84522	3.02226
UM0142009:01	ApexBio	AZD4547	FGFR inhibitor	A8350	14.2748	12.2992
UM0142010:01	ApexBio	VX-809	CFTR corrector	A8351	14.364	21.0944
UM0142011:01	ApexBio	3-Methyladenine	Class III PI3K inhibitor	A8353	8.70029	0.453709
UM0142012:01	ApexBio	A66	P110? inhibitor	A8354	9.12233	1.94856
UM0142013:01	ApexBio	Alendronate sodium	Osteoclast-mediated bone resorption inhibitor	A8359	2.37113	1.71845
UM0142014:01	ApexBio	Allopurinol	Xanthine oxidase inhibitor	A8360	2.05766	-0.90721
UM0142015:01	ApexBio	Argatroban	Thrombin mediated fibrinogen cleavage inhibitor	A8363	5.51507	1.41391
UM0142016:01	ApexBio	ARN-509	Androgen receptor inhibitor	A8364	6.26721	2.37505
UM0142017:01	ApexBio	ARRY-380	Tyrosine kinase HER2 and p95-HER2 inhibitor	A8366	9.43991	6.43284
UM0142018:01	ApexBio	AST-1306	EGFR/HER2 inhibitor	A8367	9.73045	12.5274
UM0142019:01	ApexBio	Axitinib (AG 013736)	VEGFR1/ c-Kit inhibitor	A8370	15.6308	16.4916
UM0142021:01	ApexBio	AZD2014	Novel mTOR inhibitor	A8373	9.38035	7.56468
UM0142022:01	ApexBio	AZD8931 (Sapitinib)	ErbB inhibitor	A8375	3.06127	6.0173
UM0142023:01	ApexBio	BIBR-1048	Thrombin inhibitor	A8381	4.74019	4.29311
UM0142024:01	ApexBio	BMS265246	CDK1/2 inhibitor,potent and selective	A8385	6.30003	6.00385
UM0142025:01	ApexBio	CHIR-124	Chk1 inhibitor,novel and potent	A8394	20.4693	30.1036
UM0142026:01	ApexBio	CHIR-98014	GSK-3? inhibitor,selective and ATP-competitive	A8395	47.0361	80.3133
UM0142028:01	ApexBio	Clinafloxacin CI96 AM1091	Topoisomerase inhibitor	A8400	4.55878	0.633175
UM0142029:01	ApexBio	CP-91149	Selective inhibitor of glycogen phosphorylase	A8403	7.35281	53.2978
UM0142030:01	ApexBio	Cytarabine	cytotoxic agent, blocks DNA synthesis	A8405	3.81557	0.92295
UM0142031:01	ApexBio	Didanosine	Reverse transcriptase inhibitor	A8410	0.998332	-1.09321
UM0142032:01	ApexBio	Dinaciclib (SCH727965)	Potent CDK inhibitor	A8412	0.642841	1.22431
UM0142033:01	ApexBio	Dofetilide	Potassium channel inhibitor	A8417	0.905828	-0.154239
UM0142034:01	ApexBio	Dovitinib Dilactic acid	FLT3 inhibitor	A8418	11.1803	16.9001
UM0142035:01	ApexBio	Doxapram HCl	Potassium channel inhibitor	A8419	2.15215	1.45332
UM0142036:01	ApexBio	Doxycycline HCl	Tetracycline antibiotic;MMP inhibitor;cell selection reagent	A8420	0.29791	1.03461
UM0142037:01	ApexBio	Emtricitabine	Reverse transcriptase inhibitor	A8422	-0.698372	-0.284024
UM0142038:01	ApexBio	Estrone	Estrogenic hormone	A8426	3.53947	7.46842
UM0142039:01	ApexBio	Ezetimibe	Cholesterol transport inhibitor	A8430	11.5829	29.66
UM0142040:01	ApexBio	Flurbiprofen	Cyclooxygenase inhibitors	A8434	8.70893	28.6089
UM0142041:01	ApexBio	Gemcitabine	inhibitor of DNA synthesis	A8437	4.38025	-0.0361278
UM0142042:01	ApexBio	GSK1292263	Novel GPR119 agonist	A8439	4.58489	2.41694
UM0142043:01	ApexBio	GSK1838705A	IGF-IR/IR/ALK inhibitor, ATP-competitive	A8440	4.32782	3.95541
UM0142045:01	ApexBio	GW3965 HCl	LXR agonist, selective and orally active	A8444	6.02162	20.7453
UM0142046:01	ApexBio	Ibuprofen	inhibitor of cyclooxygenase 1 and cyclooxygenase 2	A8446	1.746	3.00479
UM0142047:01	ApexBio	Imidapril HCl	RAAS inhibitor	A8447	1.02332	2.30152
UM0142048:01	ApexBio	INCB28060	C-Met inhibitor,ATP-competitive and novel	A8448	4.59255	6.01589
UM0142049:01	ApexBio	ODM-201	new-generation androgen receptor inhibitor	A8452	7.338	2.70316
UM0142050:01	ApexBio	Isradipine (Dynacirc)	Calcium channel blocker	A8453	56.6545	94.0582
UM0142051:01	ApexBio	Nilvadipine	Calcium channel inhibitor	A8455	42.8368	88.8136
UM0142052:01	ApexBio	Lamivudine	Nucleoside analog reverse transcriptase inhibitor	A8458	7.17104	-0.484677
UM0142053:01	ApexBio	Laquinimod (ABR-215062)	Immunomodulator,orally-available,quinolinone-based and broad spectrum	A8459	8.15303	1.1215
UM0142054:01	ApexBio	LY2109761	T?RI/II kinase inhibitor	A8464	3.10119	-0.0867527
UM0142055:01	ApexBio	LY2886721	BACE inhibitor	A8465	2.27158	5.8978
UM0142056:01	ApexBio	Methyocarbamol	Carbonic anhydrase inhibitor	A8473	7.93019	3.38424
UM0142057:01	ApexBio	Mirabegron (YM178)	Selective ?3-adrenoceptor agonist	A8474	6.32676	3.15833
UM0142058:01	ApexBio	MK-2461	C-Met (WT/mutants) inhibitor	A8476	16.1813	13.6676
UM0142059:01	ApexBio	MK-8776 (SCH-900776)	Chk1 inhibitor,potent and selective	A8477	4.74775	4.83792
UM0142060:01	ApexBio	Nevirapine	Non-nucleoside reverse transcriptase inhibitor	A8481	8.58648	3.12114
UM0142061:01	ApexBio	Nimodipine	Calcium Channel inhibitor & Autophagy activator	A8484	47.2328	89.111
UM0142062:01	ApexBio	NVP-BGT226	PI3K/mTOR inhibitor,selective and novel	A8488	5.58971	19.5184
UM0142063:01	ApexBio	NVP-BVU972	C-Met inhibitor,potent and selective	A8489	2.48785	13.1878
UM0142064:01	ApexBio	PF-04691502	PI3K/mTOR (FRAP) inhibitor	A8499	5.77189	7.8039
UM0142065:01	ApexBio	PHA-848125	CDK inhibitor,potent and ATP-competitive	A8501	8.95624	8.14865
UM0142066:01	ApexBio	Pitavastatin Calcium	Enzyme HMGCR inhibitor	A8504	17.1035	41.7826
UM0142067:01	ApexBio	PKI-402	PI3K inhibitor,selective, reversible and ATP-competitive	A8505	7.84666	0.488524
UM0142068:01	ApexBio	Rifaximin (Xifaxan)	RNA synthesis inhibitor, PXR activator	A8512	39.6859	35.3381
UM0142069:01	ApexBio	Rivastigmine Tartrate	AChR inhibitor	A8515	7.52183	1.39967
UM0142070:01	ApexBio	Rosuvastatin Calcium	HMG-CoA reductase inhibitor	A8518	2.8134	4.67967
UM0142071:01	ApexBio	Sodium Orthovanadate	PTP inhibitor	A8524	-32.1972	2.24787
UM0142072:01	ApexBio	Sotrastaurin (AEB071)	PKC inhibitor	A8525	49.6435	65.0313
UM0142073:01	ApexBio	TAK-285	HER2/EGFR(HER1) inhibitor	A8528	14.5488	28.3932
UM0142074:01	ApexBio	Telbivudine	Reverse Transcriptase inhibitor	A8530	7.29796	-0.434007
UM0142075:01	ApexBio	Teniposide	Topoisomerase inhibitor	A8532	8.53307	6.97492
UM0142076:01	ApexBio	Thioridazine HCl	Calcium channel protein inhibitor	A8537	11.2427	11.2707
UM0142077:01	ApexBio	Triciribine	Akt inhibitor,highly selective	A8541	2.85794	-0.173758
UM0142079:01	ApexBio	R406	SYK inhibitor,potent and ATP-competitive	A8546	4.98699	54.7297
UM0142080:01	ApexBio	Tubastatin A HCl	HDAC6 inhibitor,potent and selective	A8547	3.80611	2.4538
UM0142081:01	ApexBio	Fingolimod (FTY720)	S1P receptors agonist	A8548	10.9365	6.85062
UM0142082:01	ApexBio	LY335979 (Zosuquidar 3HCL)	Pgp (P-glycoprotein) inhibitor	A8549	10.8224	12.9557
UM0142083:01	ApexBio	Telatinib (BAY 57-9352)	VEGFR-2/-3,PDGFR-? and c-Kit inhibitor	A8550	11.6676	10.7209
UM0142084:01	ApexBio	INK 128 (MLN0128)	MTOR(TORC-1/-2) inhibitor,potent and selective	A8551	8.75966	29.7771
UM0142085:01	ApexBio	PTC124 (Ataluren)	CFTR-G542X nonsense allele inhibitor	A8553	10.2613	9.19468
UM0142086:01	ApexBio	Dapivirine (TMC120)	Nonnucleoside reverse transcriptase inhibitor	A8554	33.5643	39.3516
UM0142087:01	ApexBio	GSK2126458	PI3K/mTOR inhibitor	A8556	7.09249	7.3738
UM0142088:01	ApexBio	TAE226 (NVP-TAE226)	FAK inhibitor,potent and ATP-competitive	A8557	-1.45613	15.3178
UM0142089:01	ApexBio	BI6727 (Volasertib)	Plk inhibitor,highly potent	A8558	3.93066	8.0772
UM0142090:01	ApexBio	Purvalanol B	CDK1/CDK2/CDK4 inhibitor	A8565	4.19807	25.5078
UM0142091:01	ApexBio	GSK744 (S/GSK1265744)	HIV integrase inhibitor, oral active and long-acting	A8566	6.34131	7.53159
UM0142092:01	ApexBio	Tankyrase Inhibitors (TNKS) 49	Tankyrase inhibitor	A8601	4.21262	5.66683
UM0142093:01	ApexBio	GNF 5	Bcr-Abl inhibitor	A8604	9.02897	20.0201
UM0142094:01	ApexBio	A-674563	Akt1/PKA/CDK2 inhibitor,potent and selective	A8616	10.8323	19.602
UM0142095:01	ApexBio	CCT128930	AKT inhibitor	A8617	7.84059	38.2521
UM0142096:01	ApexBio	TIC10	Potent Akt/ERK inhibitor	A8619	6.599	4.34558
UM0142097:01	ApexBio	AZD-3463	ALK/IGF1R inhibitor	A8620	17.3674	50.9979
UM0142098:01	ApexBio	TOK-001	CYP17 inhibitor and androgen receptor (AR) antagonist	A8623	9.48794	15.0304
UM0142099:01	ApexBio	CGK733	ATM/ATR inhibitor,potent and selective	A8624	16.9032	35.6837
UM0142100:01	ApexBio	Chloroquine diphosphate	Antimalarial drug,TLR7 TLR9 inhibitor	A8628	0.343765	1.67659
UM0142101:01	ApexBio	DBeQ	P97 ATPase inhibitor	A8629	26.9015	32.2813
UM0142102:01	ApexBio	FK 866 hydrochloride	NMPRTase inhibitor	A8631	-0.545956	0.564495
UM0142103:01	ApexBio	WEHI-539 hydrochloride	Bcl-xL inhibitor,high affinity and selective	A8634	5.51286	14.7421
UM0142104:01	ApexBio	RN486	Btk inhibitor,potent and selective	A8636	0.277966	0.861143
UM0142105:01	ApexBio	IOWH-032	CFTR inhibitor	A8637	5.46279	17.03
UM0142106:01	ApexBio	LY2603618	Chk1 inhibitor,highly selective	A8638	3.82096	6.637
UM0142107:01	ApexBio	Flavopiridol hydrochloride	CDK inhibitor, potent and selective	A8640	0.284803	4.69213
UM0142108:01	ApexBio	LEE011	CDK4/6 inhibitor	A8641	1.21851	5.25737
UM0142109:01	ApexBio	Capecitabine	DNA, RNA and protein synthesis inhibitor	A8647	0.00891152	3.50714
UM0142110:01	ApexBio	Saxagliptin	Selective DPP4 inhibitor	A8650	4.56819	1.30016
UM0142111:01	ApexBio	SANT-1	Shh inhibitor,potent and cell-permeable	A8659	9.19352	15.1533
UM0142112:01	ApexBio	Cilengitide	Integrin inhibitor for ?v?3 and ?v?5	A8660	3.42936	0.572179
UM0142113:01	ApexBio	CID 755673	PKD inhibitor	A8678	4.44392	2.97918
UM0142114:01	ApexBio	CRT 0066101	PKD inhibitor	A8679	12.2274	18.6021
UM0142115:01	ApexBio	Ro3280	PLK1 inhibitor,potent and highly selective	A8681	6.79136	13.0309
UM0142116:01	ApexBio	Wnt-C59	PORCN inhibitor,highly potent and selective	A8685	4.88618	9.55769
UM0142117:01	ApexBio	VX-745	P38? inhibitor,highly potent and selective	A8686	2.42678	8.43407
UM0142118:01	ApexBio	PF-431396	Pyk2 and FAK inhibitor	A8692	16.1414	63.9342
UM0142119:01	ApexBio	AI-10-49	Inhibitor of CBF? –SMMHC and RUNX1 interaction	A8694	12.6808	39.1916
UM0142120:01	ApexBio	FIIN-2	Irreversible inhibitor of FGFR	A8696	9.99529	9.45208
UM0142121:01	ApexBio	Stiripentol	An LDH inhibitor	A8704	13.3861	12.4418
UM0142122:01	ApexBio	BLU9931	FGFR4 inhibitor,potent and irreversible	A8706	38.3217	48.2329
UM0142123:01	ApexBio	Sephin1	Selective PPP1R15A inhibitor	A8708	2.46731	1.19749
UM0142124:01	ApexBio	SW033291	15-PGDH enzyme inhibitor	A8709	-461.163	33.3863
UM0142125:01	ApexBio	ETC-1002	ACL inhibitor and AMPK activator	A8710	4.3236	5.39867
UM0142126:01	ApexBio	SBI-0206965	ULK1 inhibitor	A8715	18.5064	34.9621
UM0142127:01	ApexBio	LY3009120	pan-RAF and RAF dimer inhibitor	A8716	11.9391	13.3216
UM0142128:01	ApexBio	THZ2	CDK7 inhibitor	A8717	38.2711	74.8555
UM0142129:01	ApexBio	Senexin B		A8732	11.6618	3.38486
UM0142130:01	ApexBio	XMU-MP-1	MST1/2 inhibitor, potent and selective	A8735	9.04306	6.00529
UM0142131:01	ApexBio	S63845	MCL1 inhibitor	A8737	13.7948	20.5941
UM0142132:01	ApexBio	TASIN-1	inhibitor of mutant adenomatous polyposis coli (APC)	A8738	7.17201	4.34342
UM0142133:01	ApexBio	CCT251545 analogue, Compound 51	Potent, Selective, orally bioavailable CDK 8/19 Inhibitor	A8739	11.6087	11.7282
UM0142134:01	ApexBio	ICP 103	Protein kinase inhibitor	A8801	-0.279912	13.0378
UM0142135:01	ApexBio	RGFP966	Specific HDAC3 inhibitor	A8803	8.29491	7.98341
UM0142136:01	ApexBio	TMP269	HDAC 4/5/7/9 inhibitor	A8806	20.9303	21.9905
UM0142137:01	ApexBio	MK-8745	Aurora A inhibitor,potent and selective	A8807	17.9974	20.1526
UM0142139:01	ApexBio	PD173955	Dual Src/Abl kinase inhibitor, ATP-competitive,	A8812	31.3345	37.9911
UM0142140:01	ApexBio	NH125	Selective eEF-2 kinase inhibitor	A8814	13.6418	8.18142
UM0142141:01	ApexBio	ZIP (SCRAMBLED)	PKM? inhibitor	A8830	94.7628	84.3461
UM0142142:01	ApexBio	WZ3146	Mutant EGFR inhibitor, potent and irreversible	A8881	16.027	33.4605
UM0142143:01	ApexBio	THZ1	Covalent CDK7 inhibitor,potent and selective	A8882	42.6598	81.5058
UM0142144:01	ApexBio	SAR405	Selective ATP-competitive inhibitor of Vps34	A8883	7.15916	7.19193
UM0142145:01	ApexBio	Ro 3306	An ATP-competitive, potent CDK1 inhibitor	A8885	7.1844	23.1358
UM0142146:01	ApexBio	G-749	FLT3 inhibitor	A8889	27.8929	37.0518
UM0142147:01	ApexBio	HTH-01-015	NUAK1 inhibitor,highly specific and selective	A8890	9.81126	10.8815
UM0142148:01	ApexBio	WWL 70	?/?-hydrolase domain 6 inhibitor	A8891	19.7876	11.8036
UM0142149:01	ApexBio	Rucaparib (free base)	Potent PARP inhibitor	A8893	-68.6364	8.4913
UM0142150:01	ApexBio	6H05	K-Ras inhibitor	A8902	-10.0194	6.53589
UM0142151:01	ApexBio	Z-YVAD-FMK	Caspase-1 inhibitor	A8955	6.84184	2.92576
UM0142152:01	ApexBio	BQU57	Derivative of RBC8	A9503	13.8403	14.9393
UM0142153:01	ApexBio	Bafetinib (INNO-406)	Bcr-Abl/Lyn tyrosine kinase inhibitor	B1011	8.36353	8.57501
UM0142154:01	ApexBio	MS436	BRD4 inhibitor	B1012	63.5047	64.0486
UM0142155:01	ApexBio	GSK1324726A	BET proteins inhibitor	B1013	15.2743	13.7989
UM0142156:01	ApexBio	XL413 hydrochloride	Cdc7 inhibitor	B1015	3.22012	1.4842
UM0142157:01	ApexBio	EI1	EZH2 inhibitor	B1021	6.52428	7.83044
UM0142158:01	ApexBio	2-Deoxy-D-glucose	Glycolysis inhibitor	B1027	6.8897	1.52939
UM0142159:01	ApexBio	BAY 57-1293	HSV helicase-primase inhibitor	B1029	7.27339	2.49415
UM0142160:01	ApexBio	MLN4924	NAE inhibitor	B1036	5.46655	4.06597
UM0142161:01	ApexBio	Alvelestat	NE inhibitor	B1037	6.73641	0.512492
UM0142162:01	ApexBio	GDC-0032	PI3K? inhibitor	B1047	8.46855	2.19934
UM0142163:01	ApexBio	GSK 650394	SGK1 inhibitor	B1051	12.3933	18.1015
UM0142164:01	ApexBio	Resiquimod (R-848)	Immune response modifier	B1054	1.29759	5.36054
UM0142165:01	ApexBio	AHU-377(Sacubitril)	Neprilysin inhibitor	B1070	4.25933	9.48351
UM0142166:01	ApexBio	BMS-303141	ATP-citrate lyase inhibitor,potent	B1079	47.9351	65.559
UM0142167:01	ApexBio	CPI-203	BET bromodomain inhibitor	B1081	3.6888	3.10069
UM0142168:01	ApexBio	GlyH-101	CFTR Inhibitor II	B1087	15.9023	26.9425
UM0142169:01	ApexBio	LY2606368	CHK1 inhibitor	B1088	6.04958	14.0356
UM0142170:01	ApexBio	AZD-9291	Mutated forms EGFR inhibitor	B1104	4.75124	6.59839
UM0142171:01	ApexBio	VRT752271	ERK1/ERK2 inhibitor	B1106	13.2704	17.236
UM0142172:01	ApexBio	N6022	GSNOR inhibitor	B1111	6.37883	4.78376
UM0142173:01	ApexBio	Merimepodib	Novel noncompetitive inhibitor of IMPDH(Inosine monophosphate dehydrogenase).	B1112	6.82652	28.0491
UM0142174:01	ApexBio	T 705	Potent and selective RNA-dependent RNA polymerase inhibitor	B1114	2.49898	1.45297
UM0142175:01	ApexBio	BAY 87-2243	HIF-1 inhibitor,potent and selective	B1115	2.47086	5.35446
UM0142176:01	ApexBio	Efavirenz	Reverse transcriptase inhibitor	B1119	19.4202	72.7044
UM0142178:01	ApexBio	UNC 0631	G9a inhibitor	B1127	-0.457486	0.905818
UM0142179:01	ApexBio	GLPG0634	JAK1 inhibitor	B1130	-0.419396	0.709131
UM0142180:01	ApexBio	Oxybutynin chloride	Anticholinergic medication	B1134	4.13433	10.09
UM0142181:01	ApexBio	GDC-0623	MEK1 inhibitor, potent and ATP-uncompetitive	B1135	5.85779	25.6742
UM0142182:01	ApexBio	FRAX597	PAK inhibitor,potent and ATP-competitive	B1162	11.1439	16.1833
UM0142183:01	ApexBio	ABC294640	Sphingosine kinase 2 inhibitor,selective and competitive	B1182	3.83361	8.9797
UM0142184:01	ApexBio	Topiroxostat	Xanthine oxidoreductase (XOR) inhibitor	B1192	0.65045	3.04737
UM0142185:01	ApexBio	Fluvoxamine	Selective serotonin reuptake inhibitor	B1205	0.122723	8.2263
UM0142186:01	ApexBio	Vancomycin hydrochloride	Narrow-spectrum glycopeptide antibacterial agent	B1223	-1.26595	-0.992995
UM0142187:01	ApexBio	Anidulafungin	Antifungal drug	B1224	1.65585	1.47605
UM0142188:01	ApexBio	Ezatiostat hydrochloride	GST inhibitor	B1250	-1.50746	1.04447
UM0142189:01	ApexBio	CC-401	JNK inhibitor,ATP-competitive	B1260	1.30847	1.84645
UM0142190:01	ApexBio	HG-10-102-01	LRRK2 inhibitor	B1262	1.03094	3.63625
UM0142191:01	ApexBio	Refametinib	MEK 1/ MEK 2 inhibitor	B1267	20.3523	65.3925
UM0142192:01	ApexBio	GNE-617	NAMPT inhibitor	B1271	2.16969	3.63876
UM0142193:01	ApexBio	Prasugrel hydrochloride	P2 Receptor inhibitor	B1283	-24.0589	10.4436
UM0142194:01	ApexBio	SB 203580 hydrochloride	Specific p38-MAPKs inhibitor	B1285	6.4311	15.9683
UM0142195:01	ApexBio	AZD7545	PDHK inhibitor,potent and selective	B1286	1.74308	0.149069
UM0142196:01	ApexBio	BIX 02565	RSK2 inhibitor	B1295	2.9311	22.6542
UM0142197:01	ApexBio	SKLB1002	VEGFR2 inhibitor,potent and ATP-competitve	B1305	3.18355	-0.234191
UM0142198:01	ApexBio	KN-93 hydrochloride	CaMK II inhibitor	B1306	31.139	38.6552
UM0142199:01	ApexBio	SJB3-019A	Usp1 inhibitor	B1307	-4.68567	9.93302
UM0142200:01	ApexBio	ML-323	USP1-UAF1 inhibitor	B1317	13.146	39.9609
UM0142201:01	ApexBio	CGS 21680 HCl	A2 adenosine receptor agonist	B1324	2.3809	-0.727904
UM0142202:01	ApexBio	EUK 134	Salen-manganese complexes;SOD mimetic	B1325	-2.63402	37.7196
UM0142203:01	ApexBio	Epinephrine HCl	Adrenergic receptor agonist	B1327	2.49148	1.08868
UM0142204:01	ApexBio	Terbutaline Sulfate	Selective ?2-adrenergic receptor agonist	B1328	2.50945	1.12771
UM0142205:01	ApexBio	Adrenalone HCl	Adrenergic receptor agonist	B1331	2.92654	0.0274688
UM0142206:01	ApexBio	Carvedilol	Potent ?-adrenoceptor and ?1-adrenoceptor antagonist	B1332	14.7186	22.0748
UM0142207:01	ApexBio	Dexmedetomidine	?2-adrenergic receptor agonist	B1334	6.76232	10.2219
UM0142208:01	ApexBio	Guanabenz Acetate	?2-adrenergic receptor agonist	B1335	7.57736	4.20955
UM0142209:01	ApexBio	L-Adrenaline	Adrenergic receptor agonist	B1337	-38.0567	7.34909
UM0142210:01	ApexBio	Metoprolol Tartrate	?1-adrenergic blocking agent	B1339	1.18518	1.89561
UM0142211:01	ApexBio	Nebivolol	Highly selective ?1-adrenoceptor antagonist	B1341	4.65166	3.79013
UM0142212:01	ApexBio	Propranolol HCl	Competitive non-selective beta-adrenergic receptors inhibitor	B1346	7.01452	0.698742
UM0142213:01	ApexBio	Salbutamol Sulfate	?-2 adrenergic receptor agonist	B1348	4.52316	-0.582122
UM0142214:01	ApexBio	Tetrahydrozoline HCl	Adrenergic receptor agonist	B1349	5.56763	-0.446328
UM0142215:01	ApexBio	Cisatracurium Besylate	Neuromuscular-blocking drug	B1355	5.9325	2.1458
UM0142216:01	ApexBio	Detomidine HCl	Adrenergic receptor agonist	B1356	5.80451	4.24922
UM0142217:01	ApexBio	Epinephrine Bitartrate	Adrenergic receptor agonist	B1358	1.1148	2.60685
UM0142218:01	ApexBio	Ivabradine HCl	Adrenergic receptor inhibitor	B1360	3.58186	-0.533649
UM0142219:01	ApexBio	Medetomidine HCl	Selective ?2-adrenoceptor agonist	B1361	6.37495	7.93339
UM0142220:01	ApexBio	Scopine	?1-adrenergic receptor agonist	B1364	3.7601	1.12317
UM0142221:01	ApexBio	Terazosin HCl	Selective ?1-adrenoceptor antagonist	B1365	5.85999	1.17245
UM0142222:01	ApexBio	Tizanidine HCl	?2-adrenergic receptor agonist	B1368	8.32807	1.77963
UM0142223:01	ApexBio	Miltefosine	PI3K/Akt inhibitor	B1371	5.52312	1.47795
UM0142224:01	ApexBio	Dorsomorphin 2HCl	AMPK inhibitor	B1372	6.32448	32.4772
UM0142225:01	ApexBio	Phenformin HCl	biguanidine drug with anti-diabetic activity	B1373	5.64339	1.04534
UM0142226:01	ApexBio	WZ4003	NUAK1/2 inhibitor, potent and selective	B1374	8.90781	29.2947
UM0142227:01	ApexBio	Dehydroepiandrosterone (DHEA)	Endogenous steroid hormone	B1375	5.88149	3.17141
UM0142228:01	ApexBio	TAME	APC (Anaphase-promoting complex/cyclosome) inhibitor	B1379	-0.682288	0.670698
UM0142229:01	ApexBio	Aminoglutethimide	Aromatase inhibitor	B1380	5.04538	2.6202
UM0142230:01	ApexBio	Anastrozole	Aromatase inhibitor	B1382	6.62901	5.11298
UM0142231:01	ApexBio	Golgicide A	GBF1 inhibitor, potent, reversible and highly specific	B1385	8.85385	20.0451
UM0142232:01	ApexBio	(-)-Blebbistatin	Non muscle myosin II ATPase inhibitor	B1387	28.454	25.805
UM0142233:01	ApexBio	Esomeprazole Sodium	Proton pump inhibitor	B1388	4.58958	0.850132
UM0142234:01	ApexBio	Divalproex Sodium	Epilepsy/migraines/bipolar disorder medicine	B1391	0.153547	2.04338
UM0142235:01	ApexBio	Nitrendipine	Calcium channel blocker	B1393	45.1487	91.4167
UM0142236:01	ApexBio	Sulfacetamide Sodium	Sulfonamide antibiotic	B1395	2.40158	1.17316
UM0142237:01	ApexBio	Cabozantinib malate (XL184)	MET andVEGF receptor2 inhibitor	B1401	8.01811	10.7939
UM0142238:01	ApexBio	GZD824	Bcr-Abl inhibitor,novel orally bioavailable	B1402	14.3703	15.4026
UM0142239:01	ApexBio	DCC-2036 (Rebastinib)	Bcr-Abl inhibitor	B1404	11.12	12.6357
UM0142240:01	ApexBio	GW5074	C-Raf inhibitor,potent and selective	B1405	51.3958	70.5454
UM0142241:01	ApexBio	Dabrafenib (GSK2118436)	Inhibitor of BRAF(V600) mutants	B1407	7.44363	30.1388
UM0142242:01	ApexBio	Benidipine HCl	Calcium channel blocker	B1409	43.7982	84.7539
UM0142243:01	ApexBio	Amlodipine	Calcium channel blocker	B1410	6.52808	8.57109
UM0142243:02	ApexBio	Amlodipine Besylate	Block of L-type calcium channel	B1411	3.974	7.98336
UM0142244:01	ApexBio	Azelnidipine	L-type calcium channel blocker;antihypertensive	B1414	9.24976	35.767
UM0142245:01	ApexBio	Clevidipine Butyrate	Dihydropyridine calcium channel blocker	B1415	37.249	81.7917
UM0142246:01	ApexBio	Felodipine	Selective L-type Ca2+ channel blocker	B1416	53.2893	92.0403
UM0142247:01	ApexBio	Lacidipine	L-type calcium channel blocker	B1417	45.3005	92.9618
UM0142248:01	ApexBio	Bupivacaine HCl	Anaesthetic drug	B1420	-1.28264	-0.876642
UM0142248:02	ApexBio	Levobupivacaine HCl	Sodium channel inhibitor	B1784	-0.537401	0.784545
UM0142249:01	ApexBio	Forskolin	adenylate cyclase activator	B1421	1.89943	7.1742
UM0142250:01	ApexBio	Tasisulam	antitumor agent	B1422	25.2209	81.7252
UM0142251:01	ApexBio	Cinacalcet HCl	Calcium-sensing receptor (CaR) agonist	B1423	8.50108	27.8455
UM0142252:01	ApexBio	Org 27569	Cannabinoid CB1 receptor allosteric modulator	B1426	6.21425	10.2341
UM0142253:01	ApexBio	AM251	Potent CB1 antagonist	B1427	26.4506	22.4027
UM0142254:01	ApexBio	TG003	Cdc2-like kinase (Clk) inhibitor	B1431	-1.40406	0.5333
UM0142255:01	ApexBio	CFTRinh-172	CFTR inhibitor, highly potent and selective	B1435	-3.81985	7.27861
UM0142256:01	ApexBio	PF-477736	Chk1 inhibitor	B1437	4.15044	39.5596
UM0142257:01	ApexBio	BMS-794833	Met/VEGFR-2 inhibitor,potent and ATP-competitive	B1438	16.1865	54.8785
UM0142258:01	ApexBio	Golvatinib (E7050)	C-Met/VEGFR-2 inhibitor	B1439	4.23076	5.29186
UM0142259:01	ApexBio	Lornoxicam	COX-1/COX-2 inhibitor	B1441	5.63004	33.4037
UM0142260:01	ApexBio	Etodolac	COX-2 inhibitor	B1444	3.88039	0.314932
UM0142261:01	ApexBio	Ketoprofen	Dual COX1/2 inhibitor	B1446	2.69805	-0.488814
UM0142262:01	ApexBio	Ketorolac tromethamine salt	Non-selective COX inhibitor	B1447	0.349812	-1.18529
UM0142263:01	ApexBio	Licofelone	COX-1, COX-2 and 5-LOX inhibitor	B1448	15.9091	28.1818
UM0142264:01	ApexBio	Lumiracoxib	Novel, selective COX-2 inhibitor	B1458	7.55	7.45992
UM0142265:01	ApexBio	Zaltoprofen	Cyclooxygenase (COX) inhibitor	B1460	5.2563	16.7183
UM0142266:01	ApexBio	KPT-185	CRM1 inhibitor,selective and irrversible	B1462	13.1914	22.3027
UM0142267:01	ApexBio	KPT-276	inhibitor of nuclear export (SINE) and CRM1, orally bioavailable	B1463	4.4352	9.54514
UM0142268:01	ApexBio	KPT-330	CRM1 inhibitor, orally bioavailable and selective	B1464	5.54997	4.68108
UM0142269:01	ApexBio	FT-207 (NSC 148958)	DNA/RNA synthesis inhibitor	B1474	7.07828	0.358842
UM0142270:01	ApexBio	Raltitrexed	Thymidylate synthase inhibitor	B1476	4.59001	-0.256687
UM0142271:01	ApexBio	Lurasidone HCl	Dopamine D2/5-HT2A/5-HT7/5-HT1A inhibitor	B1477	14.653	12.0113
UM0142272:01	ApexBio	Amisulpride	Dopamine D2/D3 receptor antagonist	B1479	6.06815	0.726859
UM0142273:01	ApexBio	Pramipexole	Dopamine agonist	B1488	3.3416	-0.0144483
UM0142274:01	ApexBio	Benserazide HCl	Decarboxylase inhibitor	B1489	-116.47	2.06647
UM0142275:01	ApexBio	Quetiapine Fumarate	Dopamine receptor antagonist	B1490	9.23754	6.99713
UM0142276:01	ApexBio	PYR-41	inhibitor of Ubiquitin-Activating Enzyme (E1)	B1492	11.1244	36.3021
UM0142277:01	ApexBio	Icotinib	EGFR tyrosine kinase inhibitor	B1496	7.87544	11.362
UM0142278:01	ApexBio	RVX-208	Potent BET bromodomain inhibitor	B1499	5.1689	8.67462
UM0142279:01	ApexBio	I-BET151 (GSK1210151A)	Selective BET inhibitor	B1500	6.29088	10.8393
UM0142280:01	ApexBio	Estradiol Cypionate	Estrogen receptor inhibitor	B1501	6.04671	4.43302
UM0142281:01	ApexBio	Altrenogest	Progestogen receptor agonist	B1503	4.67333	7.2019
UM0142282:01	ApexBio	Estradiol valerate	Estrogen receptor agonist	B1506	13.9204	9.88533
UM0142283:01	ApexBio	Hexestrol	Estrogen receptor agonist	B1509	25.6897	49.5973
UM0142284:01	ApexBio	Medroxyprogesterone acetate	Steroidal progestin	B1510	9.64257	6.65797
UM0142285:01	ApexBio	Pregnenolone	steroid hormone	B1512	6.62074	6.5846
UM0142286:01	ApexBio	Equol	non-steroidal estrogen	B1514	27.5383	30.3531
UM0142287:01	ApexBio	Dienogest	Orally active synthetic progesterone	B1516	1.01151	-0.134995
UM0142288:01	ApexBio	Gestodene	Progestogen hormonal contraceptive	B1517	4.76056	7.11889
UM0142289:01	ApexBio	Drospirenone	Synthetic progestin	B1520	5.99582	4.90064
UM0142290:01	ApexBio	PF-573228	ATP-competitive FAK inhibitor	B1523	6.04033	25.0323
UM0142291:01	ApexBio	Erastin	cell-permeable ferroptosis activatior and antitumor agent	B1524	11.2737	21.9594
UM0142292:01	ApexBio	SSR128129E	allosteric inhibitor of FGFR1, orally-active	B1525	27.3536	31.0847
UM0142293:01	ApexBio	GW4064	Non-steroidal FXR agonist,potent and selective	B1527	10.529	30.8691
UM0142294:01	ApexBio	XL335	FXR agonist	B1528	10.0518	6.88543
UM0142295:01	ApexBio	Gabapentin HCl	GABA analog	B1529	0.984822	0.443066
UM0142296:01	ApexBio	(R)-baclofen	GABA receptor agonist	B1531	0.472349	1.1523
UM0142297:01	ApexBio	BMS-378806	Gp120/CD4 inhibitor	B1533	-0.700379	0.250908
UM0142298:01	ApexBio	AZD1080	GSK3?inhibitor	B1536	16.0226	15.4682
UM0142299:01	ApexBio	AZD2858	GSK-3 inhibitor,potent and selective	B1537	-5.44683	4.52109
UM0142300:01	ApexBio	Tideglusib	non-ATP-competitive GSK-3? inhibitor	B1539	-30.2224	90.9423
UM0142301:01	ApexBio	Mubritinib (TAK 165)	Potent inhibitor of HER2/ErbB2	B1543	0.955151	8.0638
UM0142302:01	ApexBio	Buclizine HCl	Histamine receptor inhibitor	B1546	2.3212	2.00142
UM0142303:01	ApexBio	Cetirizine DiHCl	H1 receptor inverse agonist	B1547	0.420798	1.55048
UM0142304:01	ApexBio	Benztropine mesylate	Dopamine transporter (DAT) inhibitor	B1554	0.800746	0.559232
UM0142305:01	ApexBio	Cimetidine	H2 receptor antagonist	B1557	0.340724	1.54771
UM0142306:01	ApexBio	Rupatadine Fumarate	Inhibitor of PAF and histamine (H1) receptor	B1566	10.4607	18.324
UM0142307:01	ApexBio	Latrepirdine	Brain cell death inhibitor	B1572	0.639926	3.43133
UM0142308:01	ApexBio	Fexofenadine HCl	Histamine H1 receptor inhibitor	B1573	3.72359	0.458272
UM0142309:01	ApexBio	Olopatadine HCl	Histamine blocker	B1576	1.31169	-1.24294
UM0142310:01	ApexBio	C646	HAT p300-CBP inhibitor,cell-permeable	B1577	5.18622	11.4628
UM0142311:01	ApexBio	JIB-04	Jumonji histone demethylase inihibitor	B1579	9.44867	25.3695
UM0142312:01	ApexBio	OG-L002	LSD1 inhibitor,potent and specific	B1580	3.90712	4.77184
UM0142313:01	ApexBio	MM-102	MLL1 inhibitor,high-affinity peptidomimetic	B1582	2.06349	12.2289
UM0142314:01	ApexBio	IKK-16 (IKK Inhibitor VII)	Selective I?B kinase inhibitor	B1586	16.6519	16.6141
UM0142315:01	ApexBio	IMD 0354	IKK? inhibitor	B1587	43.6943	90.1447
UM0142316:01	ApexBio	Pacritinib (SB1518)	JAK2/FLT3 inhibitor	B1589	5.95111	30.0493
UM0142317:01	ApexBio	SB743921	Potent KSP inhibitor	B1590	12.0669	14.6836
UM0142318:01	ApexBio	Irsogladine	PDE4 inhibitor	B1593	4.29305	5.10443
UM0142319:01	ApexBio	Succinylcholine Chloride Dihydrate	Nicotinic AChR agonist	B1595	3.43873	-1.73372
UM0142320:01	ApexBio	Bethanechol chloride	Muscarinic receptor agonist	B1599	1.69468	-1.46252
UM0142321:01	ApexBio	Donepezil HCl	AChE inhibitor	B1602	3.80906	2.273
UM0142322:01	ApexBio	Hyoscyamine	AChR inhibitor	B1605	5.12302	3.07515
UM0142323:01	ApexBio	Orphenadrine Citrate	Antiparkinsonian and analgesic drug	B1606	8.14412	2.73025
UM0142324:01	ApexBio	Otilonium Bromide	AChR inhibitor	B1607	24.9399	25.1568
UM0142325:01	ApexBio	Aclidinium Bromide	LAMAs antagonist	B1609	8.53338	1.77012
UM0142326:01	ApexBio	Methscopolamine	Muscarinic acetylcholine receptor blocker	B1611	6.61527	1.24906
UM0142327:01	ApexBio	Solifenacin succinate	Muscarinic receptor antagonist	B1614	7.37766	3.80893
UM0142328:01	ApexBio	PNU-120596	?7 nAChR modulator,positive allosteric	B1615	8.31232	15.1439
UM0142329:01	ApexBio	TAK-733	MEK allosteric site inhibitor	B1621	6.95609	15.1167
UM0142330:01	ApexBio	SGI-1027	DNMT inhibitor	B1622	1.03206	9.46216
UM0142331:01	ApexBio	CTEP (RO4956371)	MGlu5 inhibitor	B1633	14.8009	30.8443
UM0142332:01	ApexBio	Fosbretabulin (Combretastatin A4 Phosphate (CA4P)) Disodium	microtubule destabilizing drug, water-soluble	B1634	3.97786	0.902714
UM0142333:01	ApexBio	Ridaforolimus (Deforolimus, MK-8669)	MTOR inhibitor	B1639	8.96259	1.97619
UM0142334:01	ApexBio	Torin 2	MTOR inhibitor,highly potent and selective	B1640	16.2111	19.9244
UM0142335:01	ApexBio	WAY-600	MTOR inhibitor	B1641	12.12	7.74387
UM0142336:01	ApexBio	WYE-125132 (WYE-132)	ATP-competitive mTOR inhibitor, highly potent	B1642	13.5591	31.6176
UM0142337:01	ApexBio	Sodium 4-Aminosalicylate	NF-?B inhibitor	B1643	4.61764	0.61351
UM0142338:01	ApexBio	JSH-23	NF-?B inhibitor	B1645	6.19724	14.4342
UM0142340:01	ApexBio	Trimebutine	Antimuscarinic	B1650	11.7303	17.6218
UM0142341:01	ApexBio	Amfenac Sodium Monohydrate	COX inhibitor	B1656	6.02918	3.12688
UM0142342:01	ApexBio	Bromfenac Sodium	COX inhibitor	B1684	7.71021	5.04951
UM0142343:01	ApexBio	Capreomycin Sulfate	Cyclic peptide antibiotic	B1689	2.05751	-0.163571
UM0142344:01	ApexBio	Carprofen	COX inhibitor	B1690	19.6888	82.7409
UM0142345:01	ApexBio	Ceftriaxone Sodium Trihydrate	Third-generation cephalosporin antibiotic	B1691	-454.787	3.45517
UM0142346:01	ApexBio	Clindamycin Phosphate	Lincosamide antibiotic	B1708	3.88474	0.723762
UM0142347:01	ApexBio	Closantel	Gram positive antibacterial activity inhibitor	B1714	28.053	61.7489
UM0142348:01	ApexBio	Closantel Sodium	Gram positive antibacterial activity inhibitor	B1715	28.457	60.6393
UM0142349:01	ApexBio	Colistin Sulfate	Cationic polypeptide antibiotic	B1716	7.7193	0.922411
UM0142350:01	ApexBio	Creatinine	Break-down product of creatine phosphate in muscle	B1717	6.09725	0.479068
UM0142351:01	ApexBio	Cyclandelate	Inhibitor of rat hepatic acycloenzyme A	B1718	12.3873	23.7629
UM0142352:01	ApexBio	Deferiprone	Chelating agent	B1723	2.83273	0.00646643
UM0142353:01	ApexBio	Doxofylline	PDE inhibitor	B1734	-0.0799929	1.11505
UM0142354:01	ApexBio	Doxylamine Succinate	Histamine receptor inhibitor	B1735	2.7508	1.10354
UM0142355:01	ApexBio	Epalrestat	aldose reductase inhibitor	B1743	37.7573	65.7721
UM0142356:01	ApexBio	Eprazinone 2HCl	Aucolytic	B1745	4.91827	5.22186
UM0142357:01	ApexBio	Etidronate	Protein tyrosine phosphatase inhibitor	B1752	2.33811	-0.308624
UM0142358:01	ApexBio	Flubendazole	Autophagy activator	B1759	6.48701	6.18031
UM0142359:01	ApexBio	Fudosteine	MUC5AC mucin hypersecretion inhibitor	B1763	3.42551	-0.463065
UM0142360:01	ApexBio	Gadodiamide	Gadolinium-based MRI contrast agent	B1765	2.12904	-0.818675
UM0142361:01	ApexBio	Halobetasol Propionate	Phospholipase (e.g. PLA) inhibitor	B1767	3.49582	7.21827
UM0142362:01	ApexBio	Histamine Phosphate	Histamine receptor agonist	B1770	0.394107	-0.980772
UM0142363:01	ApexBio	Ibandronate sodium	Potent bisphosphonate drug	B1772	-0.370743	1.01801
UM0142364:01	ApexBio	Isovaleramide	Dehydrogenase inhibitor	B1775	0.302146	-0.437953
UM0142365:01	ApexBio	Lomefloxacin HCl	Fluoroquinolone antibiotic	B1781	-1.54032	0.457126
UM0142366:01	ApexBio	Lomerizine HCl	Calcium channel inhibitor	B1782	12.8983	28.5092
UM0142367:01	ApexBio	Mechlorethamine HCl	DNA synthesis inhibitor	B1785	1.19936	0.1992
UM0142368:01	ApexBio	Mexiletine HCl	Sodium channel inhibitor	B1789	-0.775893	0.106812
UM0142369:01	ApexBio	Minocycline HCl	Tetracycline antibiotic	B1791	2.47827	5.15535
UM0142370:01	ApexBio	NAD+	Coenzyme	B1793	0.41101	-1.47812
UM0142371:01	ApexBio	Neomycin sulfate	Aminoglycoside antibiotic	B1795	1.44177	1.12732
UM0142372:01	ApexBio	Netilmicin Sulfate	Active aminoglycoside antibiotic	B1796	2.05076	-0.621611
UM0142373:01	ApexBio	Nicardipine HCl	Calcium channel inhibitor	B1798	36.7183	81.1861
UM0142374:01	ApexBio	Paromomycin Sulfate	Aminoglycoside antibiotic	B1808	1.49084	-0.239904
UM0142375:01	ApexBio	Penciclovir	HSV-1 DNA synthesis inhibitor	B1809	2.74578	-0.219035
UM0142376:01	ApexBio	Pimecrolimus	inhibitor of inflammatory cytokines secretion, cell-selective	B1817	2.1343	0.595257
UM0142377:01	ApexBio	Proflavine Hemisulfate	Slow-acting disinfectant with bacteriostatic action	B1821	0.804126	0.710712
UM0142378:01	ApexBio	Ribostamycin Sulfate	aminoglycoside antibiotic	B1825	11.6046	35.1898
UM0142379:01	ApexBio	Sodium butyrate	Histone deacetylase inhibitor	B1835	3.10141	-1.07619
UM0142380:01	ApexBio	Sodium Monofluorophosphate	Pyruvate kinase/alkaline phosphatase inhibitor	B1837	3.80804	-0.431145
UM0142381:01	ApexBio	Sodium Nitrite	myeloperoxidase inhibitor	B1838	1.97908	-0.363351
UM0142382:01	ApexBio	Teriflunomide	Inhibitor of dihydroorotate dehydrogenase	B1850	22.7489	58.3708
UM0142383:01	ApexBio	Tolperisone HCl	Sodium channel inhibitor	B1857	0.663001	-1.09907
UM0142384:01	ApexBio	Tranexamic Acid	competitive inhibitor of plasminogen activation	B1858	3.34258	2.5876
UM0142385:01	ApexBio	Voglibose	?-glucosidases inhibitor	B1870	5.65734	1.86406
UM0142386:01	ApexBio	4?8C	IRE1 Rnase inhibitor, potent and non-toxic	B1874	13.8963	9.89339
UM0142387:01	ApexBio	Albendazole Oxide	Microtubule associated inhibitor	B1880	6.52489	2.77402
UM0142388:01	ApexBio	Allylthiourea	Selective inhibitor of ammonia oxidation	B1882	0.380395	3.51874
UM0142389:01	ApexBio	AZ191	DYRK1B inhibitor,potent and selective	B1890	6.66962	4.54134
UM0142390:01	ApexBio	Cinepazide maleate	Calcium channel inhibitor	B1911	3.15342	1.56144
UM0142391:01	ApexBio	Deflazacort	anti-inflammatory and immunosuppressant	B1924	3.5	1.27269
UM0142392:01	ApexBio	Deoxyarbutin	Tyrosinase inhibitor	B1925	2.85808	1.22899
UM0142393:01	ApexBio	Diclofenac Diethylamine	non-selective COX inhibitor	B1928	8.20197	11.281
UM0142394:01	ApexBio	Econazole nitrate	Calcium channel inhibitor	B1937	25.1859	73.0413
UM0142395:01	ApexBio	Estradiol Benzoate	Estrogen/progestogen receptor agonist	B1941	26.2407	19.4689
UM0142396:01	ApexBio	JZL184	MAGL inhibitor, potent and selective	B1958	11.1296	16.7151
UM0142397:01	ApexBio	Metformin HCl	Anti-diabetic drug	B1970	6.98825	1.97452
UM0142398:01	ApexBio	Nedaplatin	DNA synthesis inhibitor	B1986	-310.073	10.8588
UM0142399:01	ApexBio	Oxacillin sodium monohydrate	an antibiotic used in resistant staphylococci infections	B1997	3.86917	1.21781
UM0142400:01	ApexBio	Pranoprofen	non-steroidal COX inhibitor	B2010	7.33245	4.34562
UM0142401:01	ApexBio	Rebamipide	cholecystokinin type 1 (CCK1) receptor inhibitor	B2018	6.86832	2.07949
UM0142402:01	ApexBio	Retapamulin	Pleuromutilin antibiotic,protein synthesis inhibitor	B2019	6.89602	4.2576
UM0142403:01	ApexBio	Rifampin	DNA-dependent RNA polymerase inhibitor	B2021	44.0057	41.2332
UM0142404:01	ApexBio	Ropivacaine HCl	Sodium channel inhibitor	B2023	6.70033	0.019167
UM0142405:01	ApexBio	Salubrinal	Selective eIF2? inhibitor	B2025	14.933	24.3889
UM0142406:01	ApexBio	STF-118804	NAMPT inhibitor	B2033	1.48697	1.65041
UM0142407:01	ApexBio	Streptomycin sulfate	aminoglycoside antibiotic	B2034	2.76153	1.58502
UM0142408:01	ApexBio	Sulbactam sodium	irreversible ?-lactamase inhibitor	B2035	4.17361	1.50849
UM0142409:01	ApexBio	Thiamet G	O-GlcNAcase inhibitor, potent and selective	B2048	5.05942	-0.550752
UM0142410:01	ApexBio	UNC2250	Mer inhibitor,potent and selective	B2060	5.68358	11.0466
UM0142411:01	ApexBio	Alendronate	Bone resorption inhibitor	B2073	4.04316	0.716583
UM0142412:01	ApexBio	Camostat Mesilate	Trypsin-like protease inhibitor	B2082	2.72874	0.786429
UM0142413:01	ApexBio	Miglitol	Inhibitor of ?-glucosidase	B2111	2.97768	-0.0413468
UM0142414:01	ApexBio	Milnacipran HCl	Orally active 5-HT and noradrenalin re-uptake inhibitor	B2112	2.25958	1.08301
UM0142415:01	ApexBio	Quinine HCl Dihydrate	Potassium channel inhibitor	B2123	5.49847	1.87408
UM0142416:01	ApexBio	Sulbactam	irreversible ?-lactamase inhibitor	B2131	2.87565	0.0211872
UM0142417:01	ApexBio	Suprofen	dual COX-1/COX-2 inhibitor	B2133	3.12755	3.87249
UM0142418:01	ApexBio	Zanamivir	Influenza A/B virus neuraminidases inhibitor	B2136	1.30284	-0.714647
UM0142419:01	ApexBio	Calcifediol	Major circulating form of vitamin D3	B2140	2.73803	12.9805
UM0142420:01	ApexBio	Peramivir Trihydrate	potent, specific influenza viral neuraminidase inhibitor	B2147	1.02045	0.713073
UM0142421:01	ApexBio	STF-62247	Autophagy inducer in renal cell	B2151	-2.04108	25.963
UM0142422:01	ApexBio	Alfacalcidol	Bone resorption inhibitor	B2153	3.72176	10.7562
UM0142423:01	ApexBio	Bindarit	CCL2, CCL7 and CCL8 inhibitor	B2156	0.36328	0.691681
UM0142424:01	ApexBio	Cabazitaxel	Microtubule associated inhibitor	B2157	0.091591	0.175108
UM0142425:01	ApexBio	LY2608204	GK activator	B2160	8.46962	10.3762
UM0142426:01	ApexBio	NMS-873	VCP/p97 inhibitor,selective and allosteric	B2168	4.11704	10.5372
UM0142427:01	ApexBio	IPA-3	Non-ATP competitive Pak1 inhibitor	B2169	-1209.82	50.0457
UM0142428:01	ApexBio	PP121	Dual inhibitor of tyrosine and phosphoinositide kinases	B2172	5.01836	28.8771
UM0142429:01	ApexBio	CP-673451	PDGFR?/? inhibitor,potent and selective	B2173	13.2069	21.5706
UM0142430:01	ApexBio	GSK2334470	PDK1 inhibitor,highly specific and potent	B2174	1.78807	2.68052
UM0142431:01	ApexBio	GSK2656157	PERK inhibitor	B2175	1.79591	-0.31153
UM0142432:01	ApexBio	GSK1059615	PI3K and mTOR inhibitor,potent and reversible	B2176	4.97719	27.0837
UM0142433:01	ApexBio	PF-05212384 (PKI-587)	PI3K?, PI3K? and mTOR inhibitor	B2179	-0.403231	0.64143
UM0142434:01	ApexBio	CAY10505	Potent PI3K? inhibitor	B2182	18.5611	43.8965
UM0142435:01	ApexBio	GDC-0980 (RG7422)	Class I PI3K inhibitor for PI3K?/?/?/?	B2184	-2.72631	0.419865
UM0142436:01	ApexBio	GSK2636771	PIK3 inhibitor	B2186	0.216774	-0.216197
UM0142437:01	ApexBio	PIK-294	highly selective p110? inhibitor	B2188	6.473	11.4653
UM0142438:01	ApexBio	YM201636	PIKfyve inhibitor,potent and selective	B2189	1.86881	2.19692
UM0142439:01	ApexBio	Ro 31-8220 Mesylate	Pan-PKC inhibitor	B2192	48.2878	76.0158
UM0142441:01	ApexBio	Gliclazide	Potassium channel inhibitor	B2195	-0.144684	-2.46174
UM0142442:01	ApexBio	Nateglinide	Insulin secretagog agent	B2198	3.07846	-1.24154
UM0142443:01	ApexBio	ML133 HCl	Potassium channel inhibitor for Kir2.1	B2199	1.22221	4.4157
UM0142444:01	ApexBio	Esomeprazole Magnesium	Proton pump inhibitor	B2200	-15.1409	3.49792
UM0142445:01	ApexBio	Zinc Pyrithione	Proton pump inhibitor	B2201	0.306442	1.43867
UM0142446:01	ApexBio	Quinapril HCl	angiotensin-converting enzyme (ACE) inhibitor	B2207	4.06169	1.11586
UM0142447:01	ApexBio	Temocapril HCl	angiotensin-converting enzyme (ACE) inhibitor	B2213	4.21861	1.04018
UM0142448:01	ApexBio	Aliskiren Hemifumarate	renin inhibitor	B2215	5.31929	6.64586
UM0142449:01	ApexBio	EHop-016	Rac1/Rac3 GTPase inhibitor,potent and specific	B2219	28.3064	37.026
UM0142450:01	ApexBio	Abacavir sulfate	Reverse transcriptase inhibitor	B2220	2.75105	0.511192
UM0142451:01	ApexBio	Zidovudine	Reverse transcriptase inhibitor	B2221	3.29687	1.20652
UM0142452:01	ApexBio	Adefovir Dipivoxil	Reverse transcriptase inhibitor	B2222	1.87933	-0.779332
UM0142453:01	ApexBio	Etravirine (TMC125)	Reverse transcriptase inhibitor	B2224	75.0179	89.0426
UM0142454:01	ApexBio	Stavudine (d4T)	Reverse transcriptase inhibitor	B2225	2.89437	0.516736
UM0142455:01	ApexBio	BI-D1870	P90 RSK inhibitor,ATP-competitive and cell-permeable	B2227	27.226	64.8185
UM0142456:01	ApexBio	PF-4708671	P70 S6K1 isoform inhibitor,cell-permeable	B2228	7.08024	34.3297
UM0142457:01	ApexBio	Desvenlafaxine	serotonin (5-HT) and norepinephrine (NE) reuptake inhibitor	B2236	4.08907	-0.160746
UM0142458:01	ApexBio	Eletriptan HBr	selective 5-HT1B and 5-HT1D receptor agonist	B2237	3.61707	-0.280351
UM0142459:01	ApexBio	Almotriptan Malate	5-HT1B/1D-receptor agonist	B2243	3.18874	0.093872
UM0142460:01	ApexBio	Atomoxetine HCl	Noradrenalin re-uptake inhibitor	B2244	4.29459	1.0027
UM0142461:01	ApexBio	Desvenlafaxine Succinate	serotonin (5-HT) transporter and norepinephrine (NE) transporter reuptake inhibitor	B2246	3.35149	-0.052071
UM0142462:01	ApexBio	Naratriptan	selective 5-HT1 receptor subtype agonist	B2251	3.78889	-0.535493
UM0142463:01	ApexBio	Prucalopride	5-HT4A and 5-HT4B receptor agonist	B2253	4.83368	1.23961
UM0142464:01	ApexBio	Dapoxetine HCl	Selective serotonin reuptake inhibitor	B2264	4.55058	11.3954
UM0142465:01	ApexBio	LDE225 (NVP-LDE225,Erismodegib)	Smoothened inhibitor,potent and selective	B2266	1.86325	0.620954
UM0142466:01	ApexBio	Ambroxol HCl	TTX-resistant Na+ currents inhibitor	B2267	5.22281	4.13164
UM0142467:01	ApexBio	Phenytoin	inactive voltage-gated sodium channel stabilizer	B2271	8.54175	11.3591
UM0142468:01	ApexBio	Vinpocetine	PDE inhibitor	B2276	7.59971	12.652
UM0142469:01	ApexBio	A-803467	NaV1.8 channel blocker,potent and selective	B2277	17.489	40.3948
UM0142470:01	ApexBio	Ibutilide Fumarate	Class III antiarrhythmic agent	B2278	5.18167	0.473299
UM0142471:01	ApexBio	Propafenone HCl	classic anti-arrhythmic medication	B2281	2.50487	2.66078
UM0142472:01	ApexBio	KX2-391	Src inhibitor,highly selective	B2282	2.82654	3.76662
UM0142473:01	ApexBio	Fostamatinib (R788)	Spleen tyrosine kinase (Syk) inhibitor	B2284	7.59254	53.1243
UM0142474:01	ApexBio	K02288	ALK inhibitor	B2286	7.57259	26.4671
UM0142475:01	ApexBio	SB505124	ALK4/ALK5/ALK7 inhibitor	B2289	7.01235	12.1658
UM0142476:01	ApexBio	Pefloxacin Mesylate Dihydrate	third generation of fluoroquinolone class of antibacterials	B2291	2.50285	0.0269362
UM0142477:01	ApexBio	Flumequine	DNA topoisomerase II inhibitor?synthetic chemotherapeutic antibiotic	B2292	-1.01262	-0.0282669
UM0142478:01	ApexBio	Irinotecan HCl Trihydrate	Topoisomerase 1 inhibitor	B2293	1.73967	0.150854
UM0142479:01	ApexBio	Pirarubicin	Topoisomerase II inhibitor;anthracycline antibiotic	B2295	19.8646	33.324
UM0142480:01	ApexBio	Topotecan HCl	Topoisomerase 1 inhibitor	B2296	17.5707	19.1745
UM0142481:01	ApexBio	GW441756	TrkA inhibitor,potent and selective	B2297	68.1076	67.9911
UM0142482:01	ApexBio	Tolvaptan	AVP V2-receptor antagonist	B2300	7.96861	9.16956
UM0142483:01	ApexBio	SAR131675	VEGFR3 inhibitor,selective and ATP-competitve	B2301	1.15204	0.363872
UM0142484:01	ApexBio	Apatinib	VEGFR2 inhibitor, orally bioavailable, selective	B2303	25.9698	64.0513
UM0142485:01	ApexBio	Semaxanib (SU5416)	VEGFR(Flk-1/KDR) inhibitor	B2304	50.4873	57.3054
UM0142486:01	ApexBio	IWP-L6	Porcupine inhibitor,highy potent	B2305	9.81249	23.4685
UM0142487:01	ApexBio	IWR-1-endo	Potent Wnt signaling inhibitor	B2306	6.94499	8.12129
UM0142488:01	ApexBio	LGK-974	PORCN inhibitor,potent and specific	B2307	0.57949	0.744265
UM0142489:01	ApexBio	Atglistatin	ATGL inhibitor, potent and selective	B3021	3.44726	16.5813
UM0142490:01	ApexBio	CK-636	Arp2/3 complex inhibitor	B3058	2.55945	4.9258
UM0142491:01	ApexBio	CORM-3	Exhibits anti-inflammatory/cardioprotective effects	B3060	-27.0924	1.72664
UM0142492:01	ApexBio	CRT0044876	APE1 inhibitor, potent and selective	B3061	3.5628	5.38412
UM0142493:01	ApexBio	CW069	allosteric inhibitor of HSET, selective	B3062	31.9808	83.1951
UM0142494:01	ApexBio	FLI-06	novel inhibitor of Notch signaling	B3083	16.6964	65.6807
UM0142495:01	ApexBio	PTC-209	Bmi-1 inhibitor,cell-permeable and small-molecule	B3179	-31.6142	13.6557
UM0142496:01	ApexBio	Triapine	Ribonucleotide reductase inhibitor	B3209	-38.9069	0.417031
UM0142497:01	ApexBio	CNX-2006	mutant-EGFR inhibitor, selective and irreversible	B3227	8.15916	12.3708
UM0142498:01	ApexBio	Z-IETD-FMK	Caspase-8 inhibitor	B3232	1.56266	-1.73193
UM0142499:01	ApexBio	Betrixaban	Factor Xa inhibitor	B3234	2.21827	-0.209214
UM0142500:01	ApexBio	Balicatib	Cathepsin K inhibitor	B3265	1.2556	-0.968822
UM0142501:01	ApexBio	AHU-377 hemicalcium salt	Potent neprilysin inhibitor	B3267	1.63111	0.813711
UM0142502:01	ApexBio	CEP-37440	FAK/ALK inhibitor,potent and selective	B3271	5.5578	5.28914
UM0142503:01	ApexBio	Inauhzin	SIRT1 inhibitor	B3272	20.9306	40.5068
UM0142504:01	ApexBio	TCS JNK 5a	JNK2 and JNK3 inhibitor	B3275	3.17394	14.4609
UM0142505:01	ApexBio	MG 149	HAT inhibitor	B3276	4.51374	11.4859
UM0142506:01	ApexBio	PF-04449913	Antagonist of smoothened	B3283	1.54237	2.53786
UM0142507:01	ApexBio	ATP disodium salt	P2 purinoceptor agonist	B3304	2.51899	-0.324886
UM0142508:01	ApexBio	Memantine hydrochloride	NMDA receptor antagonist	B3308	4.12997	1.56819
UM0142509:01	ApexBio	Bupropion hydrochloride	Dopamine/norepinephrine inhibitor	B3326	4.86781	1.15704
UM0142510:01	ApexBio	Sotalol hydrochloride	?-adrenergic receptor antagonist	B3341	4.52609	-0.935639
UM0142511:01	ApexBio	Ketorolac	non-selective COX inhibitor	B3409	2.75054	0.744308
UM0142513:01	ApexBio	Procaine	Sodium channel inhibitor	B3435	2.40276	-0.209225
UM0142514:01	ApexBio	Tiagabine hydrochloride	GABA uptake inhibitor	B3443	2.44705	2.38163
UM0142515:01	ApexBio	Rabeprazole	proton pump inhibitor	B3467	-3.04099	0.62004
UM0142516:01	ApexBio	Etonogestrel	steroidal progestin	B3470	7.35373	8.14958
UM0142517:01	ApexBio	Ciclesonide	glucocorticoid	B3477	7.16229	3.16143
UM0142518:01	ApexBio	Eslicarbazepine acetate	antiepileptic drug	B3487	4.94956	-0.753449
UM0142519:01	ApexBio	Tiagabine	selective gamma-aminobutyric acid (GABA) reuptake inhibitor	B3488	2.95585	3.67097
UM0142520:01	ApexBio	Eptifibatide	Glycoprotein (GP) IIb/IIIa inhibitor	B3490	-0.118386	-0.0609423
UM0142521:01	ApexBio	Sarpogrelate hydrochloride	5-HT2A receptor inhibitor	B3494	5.65958	4.0649
UM0142522:01	ApexBio	Diclofenac	non-selective COX inhibitor	B3505	3.67902	9.07351
UM0142523:01	ApexBio	Cefepime Dihydrochloride Monohydrate	broad-spectrum cephalosporin	B3519	-6.09532	-0.547398
UM0142524:01	ApexBio	Nitisinone	inhibitor of the enzyme 4-hydroxyphenylpyruvate dioxygenase	B3527	0.662059	2.39586
UM0142525:01	ApexBio	Acetaminophen	COX inhibitor	B3532	3.98628	-0.518119
UM0142526:01	ApexBio	Ceftazidime	third-generation cephalosporin	B3539	-160.119	1.93008
UM0142527:01	ApexBio	Trandolapril	angiotensin-converting enzyme (ACE) inhibitor	B3540	5.41471	0.0828342
UM0142528:01	ApexBio	GS-9973	Syk inhibitor, orally bioavailable and selective	B3553	36.1798	29.9155
UM0142529:01	ApexBio	PFK-015	PFKFB3 inhibitor, potent and selective	B3575	31.2556	20.6867
UM0142530:01	ApexBio	Omaveloxolone (RTA-408)	Nrf2 activator	B3576	2.55895	10.6747
UM0142531:01	ApexBio	CP-640186	isozyme-nonselective acetyl-CoA carboxylase (ACCase) inhibitor	B3585	2.28652	0.355606
UM0142532:01	ApexBio	Kobe0065	Ras inhibitor	B3586	-23.4879	76.9045
UM0142533:01	ApexBio	kobe2602	Ras inhibitor	B3587	-6.81066	78.9888
UM0142534:01	ApexBio	VER-50589	HSP90 inhibitor, potent	B3592	5.14006	6.15729
UM0142535:01	ApexBio	GNE-7915	Potent and selective LRRK2 inhibitor	B3605	4.38929	3.64014
UM0142536:01	ApexBio	A939572	Stearoyl-CoA desaturase1 (SCD1) inhibitor	B3607	18.745	56.5043
UM0142537:01	ApexBio	Hypoxanthine	naturally occurring purine derivative	B3674	5.34652	0.891964
UM0142538:01	ApexBio	Apocynin	selective NADPH-oxidase inhibitor	B3675	3.17401	0.716851
UM0142539:01	ApexBio	Griseofulvin	Microtubule associated inhibitor	B3680	5.1807	9.14485
UM0142540:01	ApexBio	DMH-1	Selective BMP ALK2 receptor	B3686	6.82766	5.57573
UM0142541:01	ApexBio	LDN-212854	BMP receptor inhibitor,potent and selective	B3687	0.0625558	4.29098
UM0142542:01	ApexBio	ML347	BMP receptor inhibitor,potent and selective	B3688	8.24758	15.4179
UM0142543:01	ApexBio	1-Azakenpaullone	GSK-3? inhibitor,potent and selective,cell-permeable	B3690	21.1352	29.9526
UM0142544:01	ApexBio	K-Ras(G12C) inhibitor 6	K-Ras (G12C) inhibitor	B3694	1.6578	4.51924
UM0142545:01	ApexBio	4EGI-1	Competitive eIF4E/eIF4G interaction inhibitor	B3696	8.18703	44.0887
UM0142546:01	ApexBio	4E1RCat	Dual inhibitor of eIF4E:eIF4G and eIF4E:4E-BP1 interaction	B3697	39.444	43.2489
UM0142547:01	ApexBio	ISRIB (trans-isomer)	PERK inhibitor,potent and selective	B3699	1.79418	0.782083
UM0142548:01	ApexBio	LB42708	Selective FTase inhibitor	B3703	10.1671	14.6628
UM0142549:01	ApexBio	Nexturastat A	HDAC6 inhibitor,highly potent and selective	B3704	3.11944	2.47606
UM0142550:01	ApexBio	ML167	Clk4 inhibitor,highly selective	B3707	6.81937	10.9398
UM0142551:01	ApexBio	RGD (Arg-Gly-Asp) Peptides	Inhibits integrin binding to RGD motifs	B3708	2.60738	1.25487
UM0142552:01	ApexBio	Talabostat mesylate	orally active, specific inhibitor of DPP4	B3941	-2.2201	-1.1475
UM0142553:01	ApexBio	NMS-1286937	PLK1 inhibitor, orally bioavailable	B4094	9.38826	23.2245
UM0142554:01	ApexBio	UNC2881	Mer tyrosine kinase inhibitor	B4357	6.19241	11.3797
UM0142555:01	ApexBio	HS-173	novel PI3K inhibitor	B4492	4.49844	23.6029
UM0142556:01	ApexBio	CH5138303	Hsp90 inhibitor, orally available	B4571	3.24278	7.17782
UM0142557:01	ApexBio	Losmapimod	p38 MAPK inhibitor, orally active	B4620	1.64469	0.726554
UM0142558:01	ApexBio	BV6	Selective inhibitor of IAP proteins	B4653	3.35107	3.77773
UM0142559:01	ApexBio	BMS-345541(free base)	IKK-1/IKK-2 inhibitor,potent and selective	B4655	1.91773	1.46736
UM0142560:01	ApexBio	PI-3065	P110?kinase inhibitor	B4660	2.98307	1.91179
UM0142561:01	ApexBio	T-5224	C-Fos/AP-1 inhibitor	B4664	3.12934	7.93132
UM0142562:01	ApexBio	Vidofludimus	DHODH inhibitor	B4669	20.6568	64.543
UM0142563:01	ApexBio	GW311616 hydrochloride	HNE inhibitor	B4676	0.0466441	1.51686
UM0142564:01	ApexBio	CPI-169	EZH2 inhibitor	B4678	0.797362	1.92543
UM0142565:01	ApexBio	TAPI-1	TACE/ADAM17 inhibitor	B4686	4.45855	0.860001
UM0142566:01	ApexBio	3CAI	AKT inhibitor	B4688	0.0253799	3.00985
UM0142567:01	ApexBio	BAMB-4	Inositol-1,4,5-trisphosphate-3-kinase A (ITPKA) inhibitor	B4715	11.6973	14.0382
UM0142568:01	ApexBio	KX1-004	Pp60c-src inhibitor	B4728	4.32149	5.74974
UM0142569:01	ApexBio	THZ1 Hydrochloride	CDK7 inhibitor	B4736	32.7643	78.3316
UM0142570:01	ApexBio	Oxiracetam	cyclic derivative of gamma-aminobutyric acid (GABA)	B4748	1.97215	-1.67263
UM0142571:01	ApexBio	(-)-p-Bromotetramisole Oxalate	ALP inhibitor, potent and non-specific	B4750	2.86693	-0.37069
UM0142572:01	ApexBio	FPH2 (BRD-9424)	inducer of proliferation of primary human hepatocytes	B4753	4.58085	17.8327
UM0142573:01	ApexBio	LDC000067	CDK9 inhibitor, novel and highly specific	B4754	4.54601	4.59258
UM0142574:01	ApexBio	PI-1840	Chymotrypsin-like (CT-L) inhibitor	B4755	10.591	15.4402
UM0142575:01	ApexBio	INH6	Hec1/Nek2 inhibitor, potent	B4757	7.4226	9.83212
UM0142576:01	ApexBio	BAPTA-AM	calcium chelator, selective and membrane permeable	B4758	2.47123	-0.527368
UM0142577:01	ApexBio	GNE-9605	LRRK2 inhibitor, brain-penetrant, potent and selective	B4761	1.49439	-0.515168
UM0142578:01	ApexBio	GKT137831	dual NADPH oxidase Nox1/Nox4 inhibitor	B4763	19.6467	41.7856
UM0142579:01	ApexBio	SF1670	PTEN inhibitor, potent and specific	B4787	3.64645	42.284
UM0142580:01	ApexBio	SH-4-54	STAT inhibitor, potent	B4789	3.17437	8.36123
UM0142581:01	ApexBio	Phosphoramidon Disodium Salt	metalloproteinase inhibitor	B4790	4.71826	1.88618
UM0142582:01	ApexBio	PD 151746	calpain inhibitor, cell-permeable	B4791	-130.8	25.2625
UM0142583:01	ApexBio	SB-3CT	gelatinases inhibitor, potent and selective	B4792	7.57256	17.1272
UM0142584:01	ApexBio	IM-12	GSK-3? inhibitor, potent	B4793	37.6758	70.0391
UM0142585:01	ApexBio	Santacruzamate A (CAY10683)	HDAC inhibitor, potent and selective	B4794	5.23666	1.13262
UM0142586:01	ApexBio	HSP990 (NVP-HSP990)	Hsp90 inhibitor, potent and selective	B4797	8.36442	27.4269
UM0142587:01	ApexBio	CB-839	glutaminase inhibitor	B4799	4.60787	6.25891
UM0142588:01	ApexBio	Defactinib	FAK phosphorylation inhibitor	B4800	6.54052	33.2408
UM0142589:01	ApexBio	K-115	Selective Rho kinase inhibitor	B4809	2.09547	35.1888
UM0142590:01	ApexBio	Afuresertib	pan-AKT inhibitor	B4811	5.72797	51.2448
UM0142591:01	ApexBio	LCZ696	A first in class ARNi (angiotensin receptor neprilysin inhibitor)	B4815	5.92679	4.38007
UM0142592:01	ApexBio	Isavuconazole	triazole antifungal drug	B4826	12.5573	29.5775
UM0142593:01	ApexBio	LDN-214117	potent and selective ALK2 inhibitor	B4842	6.93701	27.3182
UM0142594:01	ApexBio	LB-100	protein phosphatase 2A(PP2A)inhibitor	B4846	-4.32327	0.987807
UM0142595:01	ApexBio	Ro 48-8071	Oxidosqualene cyclase inhibitor	B4859	7.12119	7.10626
UM0142596:01	ApexBio	Ospemifene	non-hormonal selective estrogen receptor modulator (SERM)	B4871	24.474	48.5003
UM0142597:01	ApexBio	Mupirocin	isoleucyl t-RNA synthetase inhibitor	B4872	1.0855	-1.25365
UM0142598:01	ApexBio	Hydroxychloroquine Sulfate	Autophagy inhibitor	B4874	3.05828	-0.265062
UM0142599:01	ApexBio	PFI-2	SETD7 methyltransferase inhibitor	B4875	5.49564	3.12541
UM0142600:01	ApexBio	URMC-099	MLK3 inhibitor, orally bioavailable and brain penetrant	B4877	22.2959	21.8304
UM0142601:01	ApexBio	WS6	inducer of ? cell proliferation	B4880	8.9725	16.3541
UM0142602:01	ApexBio	UMI-77	Mcl-1 inhibitor, novel	B4881	-226.461	57.2092
UM0142603:01	ApexBio	PF-06463922	ALK/ROS1 inhibitor,potent and selective	B4882	8.66469	11.5325
UM0142604:01	ApexBio	Lomitapide	MTP inhibitor, orally active	B4885	9.76415	6.20856
UM0142605:01	ApexBio	Remodelin	NAT10 inhibitor	B4887	-6.83792	9.73125
UM0142606:01	ApexBio	Verdinexor (KPT-335)	XPO1/CRM1 inhibitor	B4889	6.28782	5.94406
UM0142607:01	ApexBio	ML324	JMJD2 demethylase inhibitor, potent and cell-permeable	B4891	2.84364	3.61878
UM0142608:01	ApexBio	LDC1267	TAM kinase inhibitor,highly selective	B4893	6.15192	11.2865
UM0142609:01	ApexBio	SP2509	Demethylase 1 (LSD1) antagonist, novel Lysine-specific	B4894	19.6456	20.7987
UM0142610:01	ApexBio	OF-1	BRPF1B and BRPF2 bromodomain inhibitor	B4895	-36.359	9.78223
UM0142611:01	ApexBio	BMH-21	RNA polymerase I Inhibitior	B4896	4.60842	10.895
UM0142612:01	ApexBio	Bikinin	GSK3 inhibitor and Brassinosteroid activator	B4898	4.30753	0.244634
UM0142613:01	ApexBio	BLZ945	CSF-1R kinase inhibitor	B4899	3.65193	1.30138
UM0142614:01	ApexBio	ACTB-1003	FGFR1 inhibitor	B4904	29.0161	23.2163
UM0142615:01	ApexBio	PF-06447475	LRRK2 inhibitor	B4906	3.46085	12.5547
UM0142616:01	ApexBio	Mps1-IN-1	Mps1 kinase inhibitor	B4907	21.1217	22.7698
UM0142617:01	ApexBio	Z-Ile-Leu-aldehyde	potent gamma-Secretase inhibitor	B4908	2.71358	4.31746
UM0142618:01	ApexBio	GSK 5959	BRPF1 bromodomain inhibitor	B4916	8.33152	19.3699
UM0142619:01	ApexBio	TA 01	CK1?, CK1?,and p38? inhibitor	B4923	10.8898	45.0956
UM0142620:01	ApexBio	TA 02	p38 MAPK inhibitor	B4924	12.9944	50.6747
UM0142621:01	ApexBio	ML 348	lysophospholipase 1 (LYPLA1) inhibitor	B4933	3.69327	5.42615
UM0142622:01	ApexBio	A 366	G9a/GLP histone lysine methyltransferase inhibitor	B4947	-6.60472	2.18031
UM0142623:01	ApexBio	Darunavir Ethanolate	nonpeptidic HIV protease inhibitor	B4950	2.29993	4.32997
UM0142624:01	ApexBio	Rilmenidine Phosphate	antihypertensive drug targets the imidazoline receptor	B4968	1.97228	0.394299
UM0142625:01	ApexBio	KN-93 Phosphate	CaM kinase II inhibitor, water soluble and cell permeable	B4969	29.9999	41.8319
UM0142626:01	ApexBio	HO-3867	STAT3 inhibitor, selective	B4970	-11.4952	8.9947
UM0142627:01	ApexBio	PTC209 HBr	BMI-1 inhibitor	B4971	-16.2073	17.2767
UM0142628:01	ApexBio	Desogestrel	progestin used in hormonal contraceptives	B4976	6.37132	14.4178
UM0142629:01	ApexBio	GSK-LSD1 2HCl	irreversible, and selective LSD1 inhibitor	B4983	-0.991205	1.40414
UM0142630:01	ApexBio	CH5183284 (Debio-1347)	selective and orally available FGFR inhibitor	B4985	6.97242	12.843
UM0142631:01	ApexBio	Liproxstatin-1	A potent ferroptosis inhibitor	B4987	0.729525	5.51015
UM0142632:01	ApexBio	EPZ015666	PRMT5 inhibitor	B4989	-1.87927	-0.129341
UM0142633:01	ApexBio	Purvalanol A	potent, and cell-permeable CDK inhibitor	B4990	14.8255	42.3607
UM0142634:01	ApexBio	Mirin	Mre11-Rad50-Nbs1 (MRN)-ATM pathway inhibitor	B5389	13.0147	13.2362
UM0142635:01	ApexBio	INH1	Hec1/Nek2 inhibitor, potent	B5449	11.206	26.1466
UM0142636:01	ApexBio	Rotenone	inhibitor of the mitochondrial complex I electron transport chain	B5462	7.58542	20.131
UM0142637:01	ApexBio	EHT 1864	Rac family small GTPases inhibitor	B5487	1.54459	6.81533
UM0142638:01	ApexBio	BIO-acetoxime	GSK-3?/? inhibitor	B5488	25.0002	40.0841
UM0142639:01	ApexBio	IOX 1	histone demethylase JMJD inhibitor	B5607	1.83618	1.46866
UM0142640:01	ApexBio	STF 083010	IRE1? endonuclease inhibitor	B5624	-1.01841	10.6638
UM0142641:01	ApexBio	GSK2578215A	LRRK2 inhibitor	B5659	6.69812	10.9627
UM0142642:01	ApexBio	SC 79	Akt activator	B5663	4.51931	10.2217
UM0142643:01	ApexBio	ML 171	NADPH oxidase 1 (NOX1) inhibitor	B5672	10.9189	11.0084
UM0142644:01	ApexBio	GSK J2	inactive control of GSK J1, JMJD3 (KDM6B) and UTX (KDM6A) inhibitor	B5685	2.3274	3.39756
UM0142645:01	ApexBio	WIN 18446	inhibitor of aldehyde dehydrogenase 1a2 (ALDH1a2)	B5697	2.46457	5.58513
UM0142646:01	ApexBio	HJC 0350	EPAC2 antagonist, potent and selective	B5733	8.03582	24.9416
UM0142647:01	ApexBio	ML 120B dihydrochloride	IKK2-selective inhibitor	B5756	-2.47159	2.04091
UM0142648:01	ApexBio	UAMC 00039 dihydrochloride	dipeptidyl peptidase II (DPP-II) inhibitor	B5780	0.865524	-0.659733
UM0142649:01	ApexBio	LY2584702	p70 S6 kinase inhibitor	B5815	6.22039	26.2835
UM0142650:01	ApexBio	PLX647	dual inhibitor of FMS and KIT kinases	B5816	11.821	19.6726
UM0142651:01	ApexBio	GDC-0994	ERK1/2 inhibitor	B5817	9.32803	22.6474
UM0142652:01	ApexBio	Poziotinib	irreversible pan-HER inhibitor	B5827	8.88355	15.9808
UM0142653:01	ApexBio	G007-LK	tankyrase 1/2 inhibitor	B5830	4.41724	3.50238
UM0142654:01	ApexBio	Acalisib (GS-9820)	PI3K? inhibitor	B5831	6.0087	2.70623
UM0142655:01	ApexBio	Altiratinib	c-MET/TIE-2/VEGFR inhibitor	B5832	6.89708	3.33703
UM0142656:01	ApexBio	GSK503	EZH2 inhibitor	B5833	5.53735	4.71673
UM0142657:01	ApexBio	AZ5104	EGFR inhibitor	B5836	1.7213	4.60272
UM0142658:01	ApexBio	BX517(PDK1 inhibitor2)	PDK1 inhibitor	B5838	47.2766	56.7682
UM0142659:01	ApexBio	SU6656	Src tyrosine kinases inhibitor	B5839	54.7691	52.6384
UM0142660:01	ApexBio	SAR191801	hPGDS inhibitor	B5840	5.75532	0.363483
UM0142661:01	ApexBio	CTX0294885	Pan-kinase inhibitor	B5843	8.7593	55.8977
UM0142662:01	ApexBio	TH588	MTH1 inhibitor	B5845	10.0037	10.7122
UM0142663:01	ApexBio	Radotinib(IY-5511)	Bcr-Abl tyrosine kinase inhibitor	B5846	8.63794	10.6203
UM0142664:01	ApexBio	KNK437	stress-induced HSP synthesis inhibitor	B5848	3.97932	3.66391
UM0142665:01	ApexBio	TH287	MTH1 inhibitor	B5849	8.46084	9.55474
UM0142666:01	ApexBio	GS967	inhibitor of cardiac late sodium current	B5850	4.99155	6.57861
UM0142667:01	ApexBio	FG2216	HIF-prolyl hydroxylase inhibitor	B5851	4.89538	3.91075
UM0142668:01	ApexBio	Mutant IDH1-IN-1	mutant IDH1 R132H inhibitor	B5852	4.79212	7.28881
UM0142669:01	ApexBio	MHY1485	mTOR activator, autophage inhibitor	B5853	3.31151	11.6055
UM0142670:01	ApexBio	Pexidartinib (PLX3397)	CSF-1R inhibitor	B5854	15.1111	20.8325
UM0142671:01	ApexBio	GSK1349572 sodiuM salt	Next-generation HIV integrase (IN) inhibitor	B5856	4.96357	0.661063
UM0142672:01	ApexBio	ITD 1	The first selective TGF? inhibitor	B5858	87.1607	98.4906
UM0142673:01	ApexBio	Entrectinib	Orally active inhibitor of ALK kinase	B5859	15.1932	20.648
UM0142674:01	ApexBio	TAK960	Oral and selective PLK1 inhibitor	B5860	6.68498	10.606
UM0142675:01	ApexBio	Molidustat (BAY85-3934)	Novel HIF-PH inhibitor	B5861	5.39345	0.522657
UM0142676:01	ApexBio	Fruquintinib(HMPL-013)	Potent and selective inhibitor of VEGFR 1, 2, 3	B5864	5.00451	4.60516
UM0142677:01	ApexBio	SCH772984 HCl	ERK1/2 inhibitor	B5866	5.10096	18.3628
UM0142678:01	ApexBio	SCH772984 TFA	ERK1/2 inhibitor	B5867	2.47828	13.1432
UM0142679:01	ApexBio	MK3102	Novel long-acting DPP-4 inhibitor	B5868	0.889078	0.614588
UM0142680:01	ApexBio	Spautin-1	Novel autophagy inhibitor	B5873	-62.4325	10.0273
UM0142681:01	ApexBio	GSK2879552	Novel and irreversible LSD1 inhibitor	B5879	5.25017	0.604832
UM0142682:01	ApexBio	RI-2	Optimized reversible RAD51 inhibitor	B5881	29.876	38.8865
UM0142683:01	ApexBio	ORY-1001	Selective inhibitor of KDM1A.	B5882	4.45864	0.791398
UM0142684:01	ApexBio	BET bromodomain inhibitor	Potent and selective inhibitor for BRD4	B5887	7.91385	39.443
UM0142685:01	ApexBio	Nolatrexed (AG-337)	Non-classical thymidylate synthase inhibitor	B5892	4.15752	7.91164
UM0142686:01	ApexBio	CARIPORIDE	Potent NHE inhibitor	B5895	7.00601	1.46651
UM0142687:01	ApexBio	CL-387785 (EKI-785)	Irreversible inhibiter of EGFR	B5899	8.86344	17.8642
UM0142688:01	ApexBio	Tiplaxtinin(PAI-039)	Orally efficacious inhibitor of PAI-1	B5906	15.2077	36.6915
UM0142689:01	ApexBio	C7280948	Novel PRMT1 inhibitor	B5913	3.36659	2.98333
UM0142690:01	ApexBio	Chidamide	Novel HDAC inhibitor	B5916	2.10906	3.67967
UM0142691:01	ApexBio	AZD-5597	Potent CDK inhibitor	B5926	-2.27562	12.1753
UM0142692:01	ApexBio	Decernotinib(VX-509)	Selective and orally active JAK3 inhibitor	B5929	4.34865	9.25933
UM0142693:01	ApexBio	ACY-241	Selective and orally active HDAC6 inhibitor	B5936	5.22335	5.86599
UM0142694:01	ApexBio	KPT-9274	Orally acitve allosteric inhibitor of PAK4	B5937	8.69218	5.10591
UM0142695:01	ApexBio	TP-0903	AXL receptor tyrosine kinase inhibitor, anti-cancer agent	B5940	5.55745	27.8251
UM0142696:01	ApexBio	AS601245	c-Jun NH2-terminal protein kinase inhibitor	B5942	44.8318	54.8701
UM0142697:01	ApexBio	EW-7197	Selective inhibitor of TGF-? type I receptor kinase	B5946	6.04293	23.1818
UM0142698:01	ApexBio	Dovitinib (TKI258) Lactate	Oral tyrosine kinase inhibitor (TKI) against FGFR1–3, VEGFR1–3, and platelet-derived growth factor receptor (PDGFR).	B5953	12.6535	21.2233
UM0142699:01	ApexBio	PF-03394197(Oclacitinib)	Novel Janus kinase inhibitor	B5960	1.38009	20.596
UM0142700:01	ApexBio	AZD3759	EGFR inhibitor?oral active	B5962	3.51657	7.88394
UM0142701:01	ApexBio	UF 010	Novel and selective class I HDAC inhibitor	B5967	2.88756	6.05021
UM0142702:01	ApexBio	Synephrine		N2706	2.26687	1.65379
UM0142703:01	ApexBio	2-hexyl-4-Pentynoic Acid	Potent and robust HDACs inhibitor	B5969	2.95571	3.84615
UM0142704:01	ApexBio	PFI 4	Potent and selective BRPF1 Bromodomain inhibitor	B5973	2.69662	6.0849
UM0142705:01	ApexBio	CCT251545	Orally bioavailable and potent WNT signaling inhibitor	B5979	3.2563	19.5271
UM0142706:01	ApexBio	MN 64	tankyrase inhibitor	B5983	11.9375	31.6843
UM0142707:01	ApexBio	Cyclobenzaprine HCl	5-HT2 receptor antagonist	B5994	2.70368	1.62122
UM0142708:01	ApexBio	Motolimod (VTX-2337)	TLR8 agonist	B5996	2.47813	3.96612
UM0142709:01	ApexBio	Dyngo-4a	Dynamin inhibitor	B5997	-9.71975	37.9605
UM0142710:01	ApexBio	GSK2801	inhibitor of BAZ2A and BAZ2B bromodomains	B5998	11.0835	33.3718
UM0142711:01	ApexBio	PX-478 2HCl	HIF-1? inhibitor	B6004	-17.9689	2.87004
UM0142712:01	ApexBio	BPTES	GLS inhibitor	B6008	3.05241	8.75376
UM0142713:01	ApexBio	A-1210477	MCL-1 inhibitor	B6011	3.87628	18.8766
UM0142714:01	ApexBio	SirReal2	Sirt2 inhibitor	B6016	3.75362	16.5013
UM0142715:01	ApexBio	Disodium (R)-2-Hydroxyglutarate	inhibitor of ?-ketoglutarate-dependent dioxygenases	B6018	-1.244	-1.6606
UM0142716:01	ApexBio	PD-1/PD-L1 inhibitor 2	PD-1/PD-L1 interaction inhibitor	B6023	3.78783	9.3167
UM0142717:01	ApexBio	VR23	proteasome inhibitor	B6026	-7.1723	7.0213
UM0142718:01	ApexBio	Napabucasin	STAT3 inhibitor	B6029	-18.4723	2.1664
UM0142719:01	ApexBio	GMX1778 (CHS828)	NAMPT inhibitor	B6031	9.36406	26.675
UM0142720:01	ApexBio	CB-5083	p97 inhibitor	B6032	29.5017	45.4414
UM0142721:01	ApexBio	GNF-7	Type II Bcr-Abl inhibitor	B6033	11.7535	15.9631
UM0142722:01	ApexBio	Ozanimod (RPC1063)	agonist of the sphingosine-1-phosphate receptor subtypes 1 and 5	B6038	-1.91363	8.03312
UM0142723:01	ApexBio	D-Luciferin	cell-permeable chemiluminescent luciferase substrate	B6040	-7.13764	9.15802
UM0142724:01	ApexBio	K03861	CDK2 inhibitor	B6042	4.42206	38.1307
UM0142725:01	ApexBio	NCT-501	Aldehyde Dehydrogenase 1A1 (ALDH1A1) inhibitor, Potent and Selective	B6044	0.483161	-2.52628
UM0142726:01	ApexBio	SGC707	PRMT3 inhibitor	B6048	1.8148	9.79659
UM0142727:01	ApexBio	EAI045	Inhibitor of L858R/T790M EGFR mutants	B6054	6.28733	13.2865
UM0142728:01	ApexBio	Wnt agonist 1	agonist of Wnt signaling pathway	B6059	13.3964	29.2765
UM0142729:01	ApexBio	N-(p-amylcinnamoyl) Anthranilic Acid	phospholipase A2 (PLA2) inhibitor and TRP channel blocker	B6067	28.4718	73.8201
UM0142730:01	ApexBio	Sildenafil mesylate	PDE5 inhibitor	B6073	4.23387	-1.91389
UM0142731:01	ApexBio	AMI5	Dye/protein methyltransferase inhibitor	B6085	18.1882	87.8106
UM0142732:01	ApexBio	PS-1145	IKK inhibitor	B6089	4.14213	3.26052
UM0142733:01	ApexBio	ISRIB	PERK signaling inhibitor	B6093	5.61263	1.03476
UM0142734:01	ApexBio	BH3I-1	Bcl-2 or Bcl-XL inhibitor	B6094	7.28776	46.025
UM0142735:01	ApexBio	RSL3	glutathione peroxidase 4 inhibitor	B6095	5.22319	22.9535
UM0142736:01	ApexBio	SIS3	Smad3 inhibitor	B6096	11.5017	24.1797
UM0142737:01	ApexBio	SU5614	tyrosine kinase inhibitor	B6097	37.5014	37.0657
UM0142738:01	ApexBio	LY3023414	class I PI3K isoforms, mTOR and DNA-PK inhibitor	B6099	3.87334	0.43033
UM0142739:01	ApexBio	Casin	GTPase Cdc42 inhibitor	B6103	6.31186	6.52427
UM0142740:01	ApexBio	BVT 2733	11beta-hydroxysteroid dehydrogenase type 1 (11?-HSD1) inhibitor	B6104	2.42487	1.98873
UM0142741:01	ApexBio	Daprodustat(GSK1278863)	HIF-prolyl hydroxylase inhibitor	B6106	7.71758	7.01548
UM0142742:01	ApexBio	CPI-1189	necrosis factor (TNF) alpha inhibitor	B6109	3.77571	0.354234
UM0142743:01	ApexBio	IMR-1	Notch pathway inhibitor	B6110	24.2997	35.4925
UM0142744:01	ApexBio	CC-115	mTOR/DNA-PK inhibitor	B6114	0.674301	3.31481
UM0142745:01	ApexBio	RG 13022	EGFR tyrosine kinase inhibitor	B6115	6.23883	13.9948
UM0142746:01	ApexBio	LLY507	SMYD2 inhibitor	B6119	9.10122	10.142
UM0142747:01	ApexBio	Adox	indirect methyltransferase inhibitor	B6120	-3.28183	-0.466071
UM0142748:01	ApexBio	3-Deazaadenosine	S-Adenosylhomocysteine (SAH) hydrolase inhibitor	B6121	3.94456	-15.8178
UM0142749:01	ApexBio	ML241 hydrochloride	p97 ATPase inhibitor	B6122	8.86801	20.4282
UM0142750:01	ApexBio	Fenofibric acid	ppar inhibitor? lipid-lowering agent	B6128	3.19847	6.43262
UM0142751:01	ApexBio	Picolinamide	poly (ADP-ribose) synthetase inhibitor	B6150	3.52008	-0.608477
UM0142752:01	ApexBio	PIK-III	VPS34 inhibitor and inhibits autophagy	B6160	5.63143	17.1739
UM0142753:01	ApexBio	A-1155463	BCL-XL inhibitor, potent and selective	B6163	6.83877	10.5421
UM0142754:01	ApexBio	4-Hydroxytamoxifen	estrogen receptor modulator	B6167	33.1882	41.9259
UM0142755:01	ApexBio	PD-1/PD-L1 inhibitor 1	PD-1/PD-L1 interaction inhibitor	B6172	7.36154	7.667
UM0142756:01	ApexBio	MRT68921	dual autophagy kinase ULK1/2 inhibitor	B6174	4.17718	22.003
UM0142757:01	ApexBio	LOXO-101	tropomyosin receptor kinases (TRK) inhibitor	B6176	2.61489	0.60618
UM0142758:01	ApexBio	GSK591	PRMT5 inhibitor	B6182	3.01047	0.815651
UM0142759:01	ApexBio	MS023	type I PRMTs inhibitor	B6183	4.53437	0.918649
UM0142760:01	ApexBio	ACP-196	irreversible BTK inhibitor	B6185	2.75394	1.55013
UM0142761:01	ApexBio	Sivelestat (ONO-5046)	neutrophil elastase inhibitor	B6189	4.54439	-0.149143
UM0142762:01	ApexBio	NSC348884	nucleophosmin inhibitor	B6190	4.98953	3.31973
UM0142763:01	ApexBio	ON123300	multi-targeted kinase inhibitor,inhibits CDK4, Ark5, PDGFR?, FGFR1, RET, and Fyn	B6192	28.767	32.2476
UM0142764:01	ApexBio	AMG 337	MET inhibitor	B6193	1.55092	0.0131266
UM0142765:01	ApexBio	BI-7273	BRD9 bromodomain inhibitor	B6196	1.99356	0.497508
UM0142766:01	ApexBio	PF-CBP1	CBP/p300 bromodomain inhibitor	B6197	1.86094	9.03689
UM0142768:01	ApexBio	2,4-Diamino-6-hydroxypyrimidine	GTP cyclohydrolase I (GCH1) inhibitor and blocks NO production	B6314	1.5544	-0.0826173
UM0142770:01	ApexBio	Zinc protoporphyrin IX	heme oxygenase inhibitor	B6431	16.3129	39.5691
UM0142771:01	ApexBio	Aminoguanidine hydrochloride	iNOS inhibitor	B6452	2.22893	0.823961
UM0142772:01	ApexBio	S-Isopropylisothiourea hydrobromide	iNOS inhibitor	B6494	2.23752	0.432386
UM0142773:01	ApexBio	NS 398	COX-2 inhibitor and anti-inflammatory agent	B6514	30.5433	50.1112
UM0142774:01	ApexBio	Zaprinast	phosphodiesterase inhibitor and GPR35 agonist	B6516	0.307877	3.47792
UM0142775:01	ApexBio	Diazoxide	positive allosteric modulator of the AMPA and kainate receptors	B6526	-0.388476	-0.314049
UM0142776:01	ApexBio	SKF 96365 hydrochloride	Store-operated Ca2+ entry (SOCE) inhibitor	B6616	11.0142	35.5833
UM0142777:01	ApexBio	BHQ	inhibitor of endoplasmic reticulum Ca2+-ATPase	B6648	-7.78033	11.3856
UM0142778:01	ApexBio	1400W dihydrochloride	INOS inhibitor,potent and highly selective	B6730	2.09802	-1.11822
UM0142779:01	ApexBio	Citalopram hydrobromide	5-HT uptake inhibitor	B6736	-0.340782	0.987536
UM0142780:01	ApexBio	SQ 22536	adenylate cyclase inhibitor	B6738	1.62864	-2.13387
UM0142781:01	ApexBio	Rottlerin	PKC inhibitor	B6803	8.89114	34.7676
UM0142782:01	ApexBio	DMNB	DNA-dependent protein kinase (DNA-PK) inhibitor	B6945	-96.3421	9.49559
UM0142783:01	ApexBio	DCA	mitochondrial pyruvate dehydrogenase kinase (PDK) inhibitor	B7174	-0.813483	-1.2838
UM0142784:01	ApexBio	NBMPR	Equilibrative nucleoside transporter 1 (ENT1) inhibitor	B7220	0.226661	1.17584
UM0142785:01	ApexBio	WS 3	TRPM8 receptor agonist	B7223	5.16232	36.597
UM0142786:01	ApexBio	Gallein	Inhibitor of G protein ?? subunit-dependent signaling	B7271	4.73289	24.5838
UM0142787:01	ApexBio	FAK Inhibitor 14	focal adhesion kinase (FAK) inhibitor	B7400	-46.1545	11.0723
UM0142788:01	ApexBio	AS 1949490	Selective SHIP2 inhibitor	B7483	11.9022	58.8515
UM0142789:01	ApexBio	Tranylcypromine hydrochloride	LSD1/BHC110 and monoamine oxidase (MAO) inhibitor	B7514	1.4527	-0.95656
UM0142790:01	ApexBio	Puromycin dihydrochloride	allows selection for cells expressing the resistance gene puromycin N-acetyl-transferase (PAC) and successful Cas9-induced knock-in with puromycin resistance gene.	B7587	1.49824	-1.72324
UM0142791:01	ApexBio	TMPyP4 tosylate	human telomerase inhibitor	B7627	29.1945	51.9517
UM0142792:01	ApexBio	SMER 28	Positive regulator of autophagy	B7637	1.63198	2.14906
UM0142793:01	ApexBio	STF 31	GLUT1 and NAMPT inhibitor	B7670	6.32214	3.91635
UM0142794:01	ApexBio	(R)-(+)-Etomoxir sodium salt	carnitine palmitoyltransferase I (CPT1) inhibitor	B7679	1.57536	1.56481
UM0142795:01	ApexBio	Methylmalonate	reversible succinate dehydrogenase inhibitor	B7725	0.712579	-2.94169
UM0142796:01	ApexBio	Necrosulfonamide	Necroptosis inhibitor	B7731	-443.739	27.5999
UM0142797:01	ApexBio	BCH	L-type amino acid transporter LAT1 inhibitor	B7732	-0.0860779	-0.990121
UM0142798:01	ApexBio	PFI 3	inhibitor of polybromo 1 and SMARCA4	B7744	4.29923	3.42508
UM0142799:01	ApexBio	UNC 0642	G9a and GLP histone lysine methyltransferase inhibitor	B7757	4.06153	0.701361
UM0142800:01	ApexBio	MPC 6827 hydrochloride	Potent microtubule inhibitor	B7788	8.00417	22.5436
UM0142801:01	ApexBio	BMS 309403	FABP4 inhibitor,potent and selective	B7794	41.3566	85.6473
UM0142802:01	ApexBio	BAW2881 (NVP-BAW2881)	VEGFR inhibitor	B7800	5.51191	7.67317
UM0142803:01	ApexBio	CPI-637	CBP/EP300 bromodomain inhibitor	B7801	3.1935	3.74151
UM0142804:01	ApexBio	Netarsudil (AR-13324)	ROCK inhibitor	B7807	3.93101	32.5123
UM0142805:01	ApexBio	NT157	IRS-1/2 inhibitor, inhibits IGF-1R and STAT3 signaling pathway	B7808	-2.52899	30.9663
UM0142806:01	ApexBio	RK-33	DDX3 (a RNA helicase) inhibitor	B7810	7.9257	7.72332
UM0142807:01	ApexBio	Selonsertib (GS-4997)	apoptosis signal-regulating kinase 1 (ASK1) inhibitor	B7812	3.83933	1.97254
UM0142808:01	ApexBio	AZD0156	ATM kinase inhibitor	B7822	3.09848	-0.518973
UM0142809:01	ApexBio	Sodium molybdate	Acid and phosphoprotein phosphatases inhibitor	B7843	3.32363	-1.19229
UM0142810:01	ApexBio	Sodium tartrate	Acid phosphatases inhibitor	B7844	5.23077	0.769205
UM0142811:01	ApexBio	Imidazole	Alkaline phosphatases inhibitor	B7845	2.32104	0.0047595
UM0142812:01	ApexBio	sodium fluoride	Acid phosphatases inhibitor	B7846	3.60415	-1.32778
UM0142813:01	ApexBio	4-Aminobenzoic acid		B7869	2.24204	-1.14654
UM0142814:01	ApexBio	myo-Inositol		B7903	2.34392	-0.927286
UM0142815:01	ApexBio	Thiomyristoyl		B7939	1.71722	-1.99088
UM0142816:01	ApexBio	MCC950 sodium	Potent NLRP3 inflammasome inhibitor	B7946	3.46821	-1.90604
UM0142817:01	ApexBio	GNE-477	dual PI3K/mTOR inhibitor	B8001	2.95648	0.34598
UM0142819:01	ApexBio	WH-4-023	Lck/Src inhibitor,potent and selective	B8003	8.83813	37.8178
UM0142820:01	ApexBio	UNC2025	orally bioavailable dual MER/FLT3 inhibitor	B8016	11.895	23.5484
UM0142821:01	ApexBio	GS-7340	HIV reverse transcriptase inhibitor	B8021	4.01554	0.478774
UM0142822:01	ApexBio	Cerdulatinib (PRT062070)	Syk/JAK inhibitor	B8023	11.204	16.2864
UM0142823:01	ApexBio	INF39	Irreversible NLRP3 inhibitor	B8216	7.17512	8.83959
UM0142824:01	ApexBio	PKM2 inhibitor(compound 3k)	PKM2 inhibitor	B8217	-114.179	18.2618
UM0142825:01	ApexBio	CCT245737	Potent, selective and orally active checkpoint kinase 1 (CHK1) inhibitor	B8223	1.04931	4.03565
UM0142826:01	ApexBio	AEG 3482	inhibitor of Jun kinase (JNK)-dependent apoptosis	B9010	2.43207	8.07641
UM0142827:01	ApexBio	DL-?-Difluoromethylornithine (hydrochloride hydrate)	ornithine decarboxylase inhibitor, irreversible	C3328	2.91848	-2.32524
UM0142828:01	ApexBio	(S)-Ketoprofen	COX-1 and COX-2 inhibitor	C3334	4.52475	2.61611
UM0142829:01	ApexBio	PTP Inhibitor II	protein tyrosine phosphatase (PTP) inhibitor	C3591	-2.04999	0.656942
UM0142830:01	ApexBio	PTP Inhibitor I	tyrosine phosphatase (PTP) inhibitor	C3607	-0.700387	1.18395
UM0142831:01	ApexBio	FPS-ZM1	RAGE Inhibitor	C3723	6.35956	22.0802
UM0142832:01	ApexBio	Cefonicid (sodium salt)	second-generation cephalosporin antibiotic	C3812	-63.852	2.19681
UM0142833:01	ApexBio	NCT-503	3-phosphoglycerate dehydrogenase (PHGDH) inhibitor	C3853	-5.33349	4.72649
UM0142834:01	ApexBio	Sitagliptin (phosphate)	DPP-4 inhibitor	C3966	2.72243	-0.144539
UM0142835:01	ApexBio	4-iodo-SAHA	class I and class II histone deacetylase (HDAC) inhibitor	C4018	2.65247	5.19691
UM0142836:01	ApexBio	4-(n-nonyl) Benzeneboronic Acid	FAAH and MAGL inhibitor	C4279	4.58208	-0.328324
UM0142837:01	ApexBio	?-Glycerophosphate (sodium salt hydrate)	protein phosphatase inhibitor	C4347	-0.610809	-1.32509
UM0142838:01	ApexBio	4-phenyl-5-methyl-1,2,3-Thiadiazole	CYP2B4 and CYP2E1 inhibitor	C4429	-2.16047	0.155318
UM0142839:01	ApexBio	Uniconazole	cytochrome P450 707As inhibitor	C5076	3.81561	40.5639
UM0142840:01	ApexBio	Fusidic Acid (sodium salt)	steroidal antibiotic	C5167	3.09357	1.88783
UM0142841:01	ApexBio	Parthenolide		N1315	7.07984	0.741219
UM0142842:01	ApexBio	Syringin		N1347	4.64295	-0.464216
UM0142843:01	ApexBio	Asiatic acid	Used in wound healing;anti-inflammatory	N1356	6.45655	9.30419
UM0142844:01	ApexBio	Asiaticoside		N1357	3.89627	-0.787267
UM0142845:01	ApexBio	Naringenin		N1370	6.01581	6.24701
UM0142846:01	ApexBio	Dehydroandrographolide		N1390	5.67776	12.3685
UM0142847:01	ApexBio	Protopanaxdiol		N1597	3.85378	2.91613
UM0142848:01	ApexBio	Schizandrin B	inhibits lipid peroxidation	N1656	11.3276	44.6003
UM0142849:01	ApexBio	1-Deoxynojirimycin	anti-cancer medicine	N1659	1.33489	1.07962
UM0142850:01	ApexBio	Deoxycholic acid	Bile Acid;proinflammatory agent	N1669	4.59406	5.28312
UM0142851:01	ApexBio	Sennoside B		N1677	35.7438	36.2179
UM0142852:01	ApexBio	Sennoside A	Irritant laxative;mild MAO inhibitor	N1678	30.1122	33.7951
UM0142853:01	ApexBio	Dihydroartemisinin		N1713	1.46718	0.1421
UM0142854:01	ApexBio	Glycyrrhizic acid		N1792	3.87157	4.86297
UM0142855:01	ApexBio	Oridonin	Anti-tumor reagent	N1802	44.9274	14.1213
UM0142856:01	ApexBio	Taxifolin		N1842	0.691589	0.96718
UM0142857:01	ApexBio	Tanshinone I	Cytotoxic to tumor cell,extracted from Salvia miltiorrhiza	N1845	10.1721	27.3169
UM0142858:01	ApexBio	Dihydromyricetin	Antioxidant and anti-cancer reagent	N1849	-49.8607	4.57117
UM0142859:01	ApexBio	Andrographolide	NF-?B signaling Inhibitor	N1855	1.08313	1.52659
UM0142860:01	ApexBio	Hesperitin		N1856	2.42007	3.06084
UM0142861:01	ApexBio	7-Ethyl-10-hydroxycamptothecin	TOPO I inhibitor	N2133	11.3112	8.34701
UM0142862:01	ApexBio	Sinomenine Hydrochloride		N2189	0.30392	0.865312
UM0142863:01	ApexBio	Amentoflavone		N2268	22.3226	47.0171
UM0142864:01	ApexBio	Scopolamine butylbromide		N2505	5.74135	0.501969
UM0142865:01	ApexBio	Scopolamine hydrobromide		N2570	3.90151	-0.383081
UM0142866:01	ApexBio	Cordycepin		N2808	0.531711	-8.11881
UM0142867:01	ApexBio	BML-210(CAY10433)	Novel HDAC inhibitor	B5968	2.64937	8.00356
UM0142871:01	ApexBio	Gentamycin Sulfate	Aminoglycoside antibiotic	A2514	2.51866	0.815881
